# Supplementary material for: Diversity and evolution of myxozoan minicollagens and nematogalectins
Source: BMC Evol Biol. 2014 Sep 29;14:205. doi: 10.1186/s12862-014-0205-0 (PMC4195985; doi:10.1186/s12862-014-0205-0)
Supplement: Additional file 2: — Nematogalectin protein alignment. Complete Protein sequence alignment, in Nexus format, without any masking. [file 12862_2014_205_MOESM2_ESM.zip]

Archive with 1 entries (1 files):
- 1448089966133784_MOESM2_ESM.fas
