# Supplementary material for: Diversity and evolution of myxozoan minicollagens and nematogalectins
Source: BMC Evol Biol. 2014 Sep 29;14:205. doi: 10.1186/s12862-014-0205-0 (PMC4195985; doi:10.1186/s12862-014-0205-0)
Supplement: Additional file 2: — Nematogalectin protein alignment. Complete Protein sequence alignment, in Nexus format, without any masking. [file 12862_2014_205_MOESM2_ESM.zip › 1448089966133784_MOESM2_ESM.fas]

>ACJ64658_Acropora_millepora_B
M--------GLRGGV--------GCLLALF-VGLIW------------------------
------------------------------------------------------------
------------------------------------------------------------
------------------------------------------------------------
------------------------------------------------------------
------------------------------------------------------------
------------------------------------------------------------
------------------------------------------------------------
------------------------------------------------------------
------------------------------------------------------------
------------------------------------------------------------
------------------------------------------------------------
------------------------------------------------------------
------------------------------------------------------------
------------------------------------------------------------
------------------------------------------------------------
------------------------------------------------------------
------------------------------------------------------------
------------------------------------------------------------
------------------------------------------------------------
------------------------------------------------------------
------------------------------------------------------------
-----------------LESTHSQ-------QILPDWPKIGDRITQPF------------
----------LDQL-MVSQLLEQNLTLGFF---LKGLNGPPGPPGPA---GPAGEPGPPG
LPGAAGSPGHVGEDGAPGATG---TPGPPGPPGPPGMPGDKGDPGEQGAPGAAGLPGAPG
LPGLQGPMGPA--------GP--EP---IMP-NFTVICEGEKGWVQCKQYELIKVTKSFW
GRDDHV------TCPKI--PAGLTSDRLCETSADNTIDKINGQCKNEQACEVVASNIFFD
DNSCGNVYKYLKIWYECIPDEA--NA-VDVLKEGGKRRRRRR---------------KKK
RSTKE-----------KRST--------------------------KE------------
------
>FC298175_FC298176_Nematostella_vectensis_B
M--------GQLGGY--------RCLLTLF-LGVIF------------------------
------------------------------------------------------------
------------------------------------------------------------
------------------------------------------------------------
------------------------------------------------------------
------------------------------------------------------------
------------------------------------------------------------
------------------------------------------------------------
------------------------------------------------------------
------------------------------------------------------------
------------------------------------------------------------
------------------------------------------------------------
------------------------------------------------------------
------------------------------------------------------------
------------------------------------------------------------
------------------------------------------------------------
------------------------------------------------------------
------------------------------------------------------------
------------------------------------------------------------
------------------------------------------------------------
------------------------------------------------------------
------------------------------------------------------------
-----------------LECTCSQ-------RVLPDWPKIGDRITQPF------------
----------LDQL-MVSQLLEQNLTLGFF---LKGLNGPPGPPGAP---GPPGEPGQVG
MAGPPGPPGHVGEDGAPGAPG---APGPPGSPGAPGLPGEKGDPGLQGAPGAAGLPGAPG
LPGPQGPMGPP--------GP--EP---IMP-NFTVICEGEKGWLQCKQYELIKVTKAFW
GRDDHV------TCPKV--PAGLNLERVCETNPGNTMQKVKGQCQNEQACEVVASNIFFD
DNSCGNAYKYLKIWYECIPDEA--NA-VDVLKEGGKRRRRKR-----------------K
RAAKE-----------KRSA--------------------------SS------------
-----E
>FK745274_Anemonia_viridis_B
------------------------------------------------------------
------------------------------------------------------------
------------------------------------------------------------
------------------------------------------------------------
------------------------------------------------------------
------------------------------------------------------------
------------------------------------------------------------
------------------------------------------------------------
------------------------------------------------------------
------------------------------------------------------------
------------------------------------------------------------
------------------------------------------------------------
------------------------------------------------------------
------------------------------------------------------------
------------------------------------------------------------
------------------------------------------------------------
------------------------------------------------------------
------------------------------------------------------------
------------------------------------------------------------
------------------------------------------------------------
------------------------------------------------------------
------------------------------------------------------------
---------------------------------LPDWPKIGDRITQPF------------
----------LDQL-MVSQLLEQNLTLGFF---LKGLNGPPGPPGAP---GPPGDPGPAG
IAGPPGPPGHVGEDGAPGAPG---APGPPGSPGAPGLPGEKGDPGEMGAPGAAGLPGAPG
LPGPPGPMGPS--------GP--EP---IMP-NFTVICEGEKGWLQCKQYELIKITKAFW
GRDDHV------TCPKI--PAGLTSDRLCETNADNTIQKINGQCKNEQACEVVASNIFFD
DNSCGNAYKYLKVWYECIPDEA--NA-VDVLKEGGKRRRRKR-----------------K
RATKD-----------KRSA--------------------------KE------------
------
>GH581571_GH579060_Aiptasia_pallida_B
M--------GMLGGY--------KSLLALC-VGFII------------------------
------------------------------------------------------------
------------------------------------------------------------
------------------------------------------------------------
------------------------------------------------------------
------------------------------------------------------------
------------------------------------------------------------
------------------------------------------------------------
------------------------------------------------------------
------------------------------------------------------------
------------------------------------------------------------
------------------------------------------------------------
------------------------------------------------------------
------------------------------------------------------------
------------------------------------------------------------
------------------------------------------------------------
------------------------------------------------------------
------------------------------------------------------------
------------------------------------------------------------
------------------------------------------------------------
------------------------------------------------------------
------------------------------------------------------------
-----------------LECTTSQ-------RILPDWPKIGDRITQPF------------
----------LDQL-MVSQLLEQNLTLGFF---LKGLNGPPGPPGAP---GPPGEAGPAG
IAGPPGPPGHVGEDGAPGAPG---APGPPGSAGAPGLPGEKGDIGETGAPGAAGLPGAPG
LPGPQGLPGDT--------GS--TP---VMP-NFTVICEGEKGWLQCKQYELIKVTKAFW
GRDDHV------TCPKL--AAGLTKDRLCEANTENTLQKINGQCKNEQACEVVASNIFFD
DNTCGNVYKYLKLWYECMPDEA--NA-VDVLKDGGKRRRRKR-----------------K
RATKD-----------KRSA--------------------------TE------------
------
>FC830531_FC830532_Metridium_senile_B
M--------GMLGGY--------KSLLALC-IGFIV------------------------
------------------------------------------------------------
------------------------------------------------------------
------------------------------------------------------------
------------------------------------------------------------
------------------------------------------------------------
------------------------------------------------------------
------------------------------------------------------------
------------------------------------------------------------
------------------------------------------------------------
------------------------------------------------------------
------------------------------------------------------------
------------------------------------------------------------
------------------------------------------------------------
------------------------------------------------------------
------------------------------------------------------------
------------------------------------------------------------
------------------------------------------------------------
------------------------------------------------------------
------------------------------------------------------------
------------------------------------------------------------
------------------------------------------------------------
-----------------LEYTTSQ-------RILPDWPKIGDRITQPF------------
----------LDQL-MVSQLLEQNLTLGFF---LKGLNGPPGPPGPP---GPSGDAGPAG
MAGPVGPAGHVGEDGAPGAPG---APGPPGGSGAPGLPGEKGDVGETGAPGAAGLPGAPG
LPGPPGPPGEA--------GP--EA---IMP-NFTVICEGEKGWLQCKQYELLKITRAFW
GRDDHV------SCPKV--PPGLTADRLCETNKDNTIQKVDSQCKNEQACEVVASNIFFD
DEECGNVYKYLKVWYECVPDEA--NA-VDVLKEGGKKRRRKR-----------------K
RATKD-----------KRSA--------------------------KE------------
------
>BAJ16544_Hydra_vulgaris_B
M--------RVQQGL--------LCLSVFF-LVLLI------------------------
------------------------------------------------------------
------------------------------------------------------------
------------------------------------------------------------
------------------------------------------------------------
------------------------------------------------------------
------------------------------------------------------------
------------------------------------------------------------
------------------------------------------------------------
------------------------------------------------------------
------------------------------------------------------------
------------------------------------------------------------
------------------------------------------------------------
------------------------------------------------------------
------------------------------------------------------------
------------------------------------------------------------
------------------------------------------------------------
------------------------------------------------------------
------------------------------------------------------------
------------------------------------------------------------
------------------------------------------------------------
------------------------------------------------------------
-----------------DVSLSQQ-----AGRILPDWPRIGDRITQPF------------
----------LDQL-MVSQLLEQNLTLGFF---LKGLNGPPGPPGPP---GPAGEPGPPG
LPGAPGAPGHVGEDGAPGPMG---PPGQPGLPGPPGYPGEKGDPGMTGLPGAAGLPGAPG
LPGPQGPSGDS--------AP--EA---IMP-NFTVICEGEKGWLQCKQYELIKVKNAFW
GRDDQI------TCPKV--PAGLDNARLCDTNPENTIAKVNGQCKNEQACEVVASNIFFD
DNSCGNVYKYLKIWYECIPDES--NA-VDVLREGG---RRKK-----------------K
RAAKE-----------KRSF--------------------------RD------------
-----S
>BAJ22668_Hydra_oligactis_B
M--------RVQQGL--------LCLSVFF-LGLLI------------------------
------------------------------------------------------------
------------------------------------------------------------
------------------------------------------------------------
------------------------------------------------------------
------------------------------------------------------------
------------------------------------------------------------
------------------------------------------------------------
------------------------------------------------------------
------------------------------------------------------------
------------------------------------------------------------
------------------------------------------------------------
------------------------------------------------------------
------------------------------------------------------------
------------------------------------------------------------
------------------------------------------------------------
------------------------------------------------------------
------------------------------------------------------------
------------------------------------------------------------
------------------------------------------------------------
------------------------------------------------------------
------------------------------------------------------------
-----------------DVSLSQQ-----AGRILPDWPRIGDRITQPF------------
----------LDQL-MVSQLLEQNLTLGFF---LKGLNGPPGPPGPP---GPAGEPGPPG
LPGAPGAPGHVGEDGAPGPMG---PPGQPGLPGPPGYPGEKGDPGMTGLPGAAGLPGAPG
LPGPQGPSGDS--------AP--EA---IMP-NFTVICEGEKGWLQCKQYELIKVKNAFW
GRDDQI------TCPKV--PAGLDNARLCDTNPENTIAKVNGQCKNEQACEVVASNIFFD
DNSCGNVYKYLKIWYECIPDES--NA-VDVLREGG---RRKK-----------------K
RAAKE-----------KRSF--------------------------RD------------
-----S
>BAJ16543_Hydra_vulgaris_A
M--------RVQQGL--------LCLSVFF-LVLLI------------------------
------------------------------------------------------------
------------------------------------------------------------
------------------------------------------------------------
------------------------------------------------------------
------------------------------------------------------------
------------------------------------------------------------
------------------------------------------------------------
------------------------------------------------------------
------------------------------------------------------------
------------------------------------------------------------
------------------------------------------------------------
------------------------------------------------------------
------------------------------------------------------------
------------------------------------------------------------
------------------------------------------------------------
------------------------------------------------------------
------------------------------------------------------------
------------------------------------------------------------
------------------------------------------------------------
------------------------------------------------------------
------------------------------------------------------------
-----------------DVSNSQQ-------RILPDWPRVGDRITQPF------------
----------IDQL-MVSQLLEQNLTLGFF---LKGLNGPPGLPGPP---GPAGEPGPPG
LPGAPGAPGHVGEDGAPGPQG---PPGPQGFMGAPGFPGEKGDPGMAGLPGAAGLPGAPG
LPGVQGPSGES--------VATRDT---ISPDSAQVTCEGEKTFIECKPYEVITIKSVMW
GRDDYT------TCPSV--PAGLTSQILCETNQEAVKKKVEESCKNQQACEISASNIFFD
DNTCGNVYKYLRIGHECQPDTA--NA-VDVLLEGGK--RRKR-----------------K
RSPKE-----------KRSF--------------------------RD------------
-----S
>BAJ22667_Hydra_oligactis_A
M--------RVQQGL--------LCLSVFF-LGLLI------------------------
------------------------------------------------------------
------------------------------------------------------------
------------------------------------------------------------
------------------------------------------------------------
------------------------------------------------------------
------------------------------------------------------------
------------------------------------------------------------
------------------------------------------------------------
------------------------------------------------------------
------------------------------------------------------------
------------------------------------------------------------
------------------------------------------------------------
------------------------------------------------------------
------------------------------------------------------------
------------------------------------------------------------
------------------------------------------------------------
------------------------------------------------------------
------------------------------------------------------------
------------------------------------------------------------
------------------------------------------------------------
------------------------------------------------------------
-----------------DVSYSQQ-------RILPDWPRVGDRITQPF------------
----------IDQL-MVSQLLEQNLTLGFF---LKGLNGPPGPPGPP---GPAGEPGPPG
LPGAPGAPGHVGEDGAPGPQG---PPGPQGFMGAPGFPGEKGDPGMAGLPGAAGLPGAPG
LPGVQGPAGES--------SSTRDT---ISPDSSQVTCEGEKLFIECKPYEVITVKSVMW
GRDDYT------TCPSV--PAGLTSQILCETNQEAVKKKVEESCKNQQACEVSASNIFFD
DNTCGNVYKFLRIGHECQPDTA--NA-VDVLLEGGK--RRKR-----------------K
RSPKE-----------KRSF--------------------------RD------------
-----S
>BAJ22669_Hydra_viridissima_A
M--------LVQQGL--------LCLSVFF-LGLMI------------------------
------------------------------------------------------------
------------------------------------------------------------
------------------------------------------------------------
------------------------------------------------------------
------------------------------------------------------------
------------------------------------------------------------
------------------------------------------------------------
------------------------------------------------------------
------------------------------------------------------------
------------------------------------------------------------
------------------------------------------------------------
------------------------------------------------------------
------------------------------------------------------------
------------------------------------------------------------
------------------------------------------------------------
------------------------------------------------------------
------------------------------------------------------------
------------------------------------------------------------
------------------------------------------------------------
------------------------------------------------------------
------------------------------------------------------------
-----------------DVSFSQQ-------RILPDWPRVGDRITQPF------------
----------IDQL-MVSQLLEQNLTLGFF---LKGLNGPPGPPGPP---GPAGEPGPPG
LPGAPGAPGHVGEDGAPGPPG---PPGPQGFMGAPGFPGEKGDPGMAGLPGAAGLPGAPG
LPGVQGPAGEG--------AATRDT---IAPESAQVTCEGEKTFIECKPYEVITVKSVMW
GRDDYT------TCPNV--PAGLTSQVLCETNQDAVKKKVEESCKNQQACEISASNIFFD
DNTCGNVYKYLRIGHECQPDTA--NA-VDVLLEGGK--RRKR-----------------K
RSPKE-----------KRSF--------------------------RD------------
-----S
>CL12948Contig1_Polypodium_hydriforme_A
M--------W----W--------PTLSLLL-FCLLD------------------------
------------------------------------------------------------
------------------------------------------------------------
------------------------------------------------------------
------------------------------------------------------------
------------------------------------------------------------
------------------------------------------------------------
------------------------------------------------------------
------------------------------------------------------------
------------------------------------------------------------
------------------------------------------------------------
------------------------------------------------------------
------------------------------------------------------------
------------------------------------------------------------
------------------------------------------------------------
------------------------------------------------------------
------------------------------------------------------------
------------------------------------------------------------
------------------------------------------------------------
------------------------------------------------------------
------------------------------------------------------------
------------------------------------------------------------
-----------------NHESEGQ-------RMMPEWPHVGDRVSQSF------------
----------LDQL-MVSQLLEQNLTLGFF---LKGLNGPPGPPGPT---GPAGDPGPPG
MPGAPGLPGHVGEDGAPGPIG---LQGPPGMAGPPGPPGSKGDTGMSGIPGEPGLPGAPG
LPGLPGPMGPP--------GS--DP---LMP-NFTVICEGEKGWLQCKQYELVKVTRAFW
GRDDYS------TCPNA--PAGLTTERLCETGAENTLAKVNNQCKNSQACEVVASNIFFD
DNSCGNVFKYLKLWYECIADEA--NA-VDVLRDGN---RKKR-----------------R
QATKD-----------KRNL--------------------------RD------------
-----E
>AM751650_FP940639_Clytia_hemisphaerica_A
M--------HWSQGL--------VCLLFAV-LSFGV------------------------
------------------------------------------------------------
------------------------------------------------------------
------------------------------------------------------------
------------------------------------------------------------
------------------------------------------------------------
------------------------------------------------------------
------------------------------------------------------------
------------------------------------------------------------
------------------------------------------------------------
------------------------------------------------------------
------------------------------------------------------------
------------------------------------------------------------
------------------------------------------------------------
------------------------------------------------------------
------------------------------------------------------------
------------------------------------------------------------
------------------------------------------------------------
------------------------------------------------------------
------------------------------------------------------------
------------------------------------------------------------
------------------------------------------------------------
-----------------QETSTQMQMGGDMNRILPDWPKIGDRITQPF------------
----------LDQL-MVSQLLEQNLTLGFF---LKGLNGPPGPPGPP---GPSGEPGAPG
LPGAPGAPGHVGEDGAPGPMG---PPGLSGGPGMPGYPGEKGDPGPSGLPGSAGLPGAPG
LPGPQGSAGDS--------GP--EP---IKP-EFTVACEGQKLWIQCQQYELIKIKEAYW
GREDHV------TCSDT--PAGLSRE-VCDANSDNAFTKVDAQCKGQQNCEVVASNIFFD
DNSCGNVYKYLKVKYECEADQQ--NS-MDVLKEGRR--RRKK-----------------K
RDTKE-----------KRSF--------------------------RD------------
-----S
>AM753667_FP975138_Clytia_hemisphaerica_B
M--------HWSQGL--------VCLLFAV-LSFGV------------------------
------------------------------------------------------------
------------------------------------------------------------
------------------------------------------------------------
------------------------------------------------------------
------------------------------------------------------------
------------------------------------------------------------
------------------------------------------------------------
------------------------------------------------------------
------------------------------------------------------------
------------------------------------------------------------
------------------------------------------------------------
------------------------------------------------------------
------------------------------------------------------------
------------------------------------------------------------
------------------------------------------------------------
------------------------------------------------------------
------------------------------------------------------------
------------------------------------------------------------
------------------------------------------------------------
------------------------------------------------------------
------------------------------------------------------------
-----------------QETQEQQA------RMLPDWPKIGDRITQPF------------
----------LDQL-MVSQLLEQNLTLGFF---LKGLNGPPGPPGPP---GSPGEPGPPG
LPGAPGAPGHVGEDGAPGPMG---PPGPLGSAGVPGFPGEKGDPGATGLPGSAGLPGAPG
LPGPEGLVAET--------RD--NVAVQLKPENFTEKCEGERLLIDCKTYNHIQVKDVYW
GRDDTS------TCQNA--PNGLVADKFCDGNRENAKQKVAGQCKGEQACEVVASNIFFD
DNSCGNIFKVLKIWYECVPDSS--PG-TEDTYGSR----RKR-----------------K
RATKD-----------KRSF--------------------------RD------------
-----S
>Polypodium_hydriforme_B
M------------------KSLGRILTVFS-FCLAL------------------------
------------------------------------------------------------
------------------------------------------------------------
------------------------------------------------------------
------------------------------------------------------------
------------------------------------------------------------
------------------------------------------------------------
------------------------------------------------------------
------------------------------------------------------------
------------------------------------------------------------
------------------------------------------------------------
------------------------------------------------------------
------------------------------------------------------------
------------------------------------------------------------
------------------------------------------------------------
------------------------------------------------------------
------------------------------------------------------------
------------------------------------------------------------
------------------------------------------------------------
------------------------------------------------------------
------------------------------------------------------------
------------------------------------------------------------
--------------------TVCQ-------RMDGLWPRPGEPVTQSF------------
----------LDQL-MVSQLLEANLTIGFF---MKGMPGPPGPPGQP---GPPGDPGQDG
MPGAPGLPGSVGEDGAPGPLG---PPGSTGRPGPPGPPGGKGDPGLPGPMGIPGLAGAPG
LPGSPGEMGPP--------GG--EV---FMP-NYTVVCEGEKAWLQCKQYELVKVSRAFW
GRDDFS------TCSDV--PAGLVADRLCETSPENTLAKIDDQCKNKQACEIIATNIFFD
DNSCGNVFKYLKVWFECLPDEI--NT-TEVHDGSK----KKK-----------------R
RNVRK-------------------------------------------------------
---IEA
>Enteromyxum_leei_A
M-----HKYNAEFQW--------NFFKFFL-ISYIT------------------------
------------------------------------------------------------
------------------------------------------------------------
------------------------------------------------------------
------------------------------------------------------------
------------------------------------------------------------
------------------------------------------------------------
------------------------------------------------------------
------------------------------------------------------------
------------------------------------------------------------
------------------------------------------------------------
------------------------------------------------------------
------------------------------------------------------------
------------------------------------------------------------
------------------------------------------------------------
------------------------------------------------------------
------------------------------------------------------------
------------------------------------------------------------
------------------------------------------------------------
------------------------------------------------------------
------------------------------------------------------------
------------------------------------------------------------
-----------------IVSSENF-------HPQLNLPQIGDVVTEEM------------
----------INQL-MISNLIAQNMTVGFF---LRGLNGPPGPPGPP---GEAGQPGEPG
SQGPPGLQGQVGEDGAPGPKG---PSGEIGAPGAPGLTGPKGDPGEQGIPGAQGPKGDPG
DIGPPGMPGSV--------GS--DL---ISP-NYTVICEGEKGWIQCKQYEVVNIIKVFW
GRDDFS------TCEKA--PAGLTTERLCETNSDDAFTKINDQCKNTQACEVVATNLFFN
DNTCGNVYKYLKLW----------------------------------------------
------------------------------------------------------------
------
>Kudoa_iwatai_A
MADQIKNAINLCSLF--------STYTYYL-IILGV------------------------
------------------------------------------------------------
------------------------------------------------------------
------------------------------------------------------------
------------------------------------------------------------
------------------------------------------------------------
------------------------------------------------------------
------------------------------------------------------------
------------------------------------------------------------
------------------------------------------------------------
------------------------------------------------------------
------------------------------------------------------------
------------------------------------------------------------
------------------------------------------------------------
------------------------------------------------------------
------------------------------------------------------------
------------------------------------------------------------
------------------------------------------------------------
------------------------------------------------------------
------------------------------------------------------------
------------------------------------------------------------
------------------------------------------------------------
-----------------VMSQR---------PPQLNLPQLGDVVDQNL------------
----------IDQI-MISNLVSQNLTMGFF---LRGLNGPPGPPGPP---GEPGVPGEPG
LPGAPGLQGQVGEDGAPGPPG---PRGEMGPPGAPGLTGAKGDPGEQGIPGAQGIPGEPG
PMGPPGLPGSS--------TG--DL---ITP-NYTVICEGEKGWIQCKQYEVVNVIKVFW
GRDDFT------TCEKS--PAGLTTDRLCETNTDDALAKINDQCKNTQACEVVATNLFFN
DNSCGNVYKYLKLWYDCVPDEV--NA-VDVLRDEA----RKR-----------------R
RSVKA-----------KRHT--------------------------VV------------
------
>Sphaeromyxa_zaharoni_A
M-----------ILI--------NIKPYIIGIFFIL------------------------
------------------------------------------------------------
------------------------------------------------------------
------------------------------------------------------------
------------------------------------------------------------
------------------------------------------------------------
------------------------------------------------------------
------------------------------------------------------------
------------------------------------------------------------
------------------------------------------------------------
------------------------------------------------------------
------------------------------------------------------------
------------------------------------------------------------
------------------------------------------------------------
------------------------------------------------------------
------------------------------------------------------------
------------------------------------------------------------
------------------------------------------------------------
------------------------------------------------------------
------------------------------------------------------------
------------------------------------------------------------
------------------------------------------------------------
-----------------EIKHNQC-------QRQIVLPQVGEPITQQM------------
----------IDQL-MISQLLSQNLTMGFF---LRGLNGPPGEPGMP---GAPGDPGPPG
FPGAPGLPGSVGEDGAPGPAG---PTGNTGAPGAPGLRGPQGEPGEQGSPGPPGPPGHPG
PVGPPGEPGSP--------AP--EI---FMP-NYTVICEGEKAWIQCKQYEVVTINKVYW
GRDDYT------TCDKV--PAGLTKDRLCDANEEEAYEKVVDQCRNKQACEVVATNIFFN
DNSCGNVYKFLKIWYDCMPDDL--NS-IDVPKDGE----KRR-----------------K
RWIIV-----------EN------------------------------------------
------
>v1.11600_Acropora_digitifera_A
M------------------KADTGLPRLVLGLALLAV-----------------------
------------------------------------------------------------
------------------------------------------------------------
------------------------------------------------------------
------------------------------------------------------------
------------------------------------------------------------
------------------------------------------------------------
------------------------------------------------------------
------------------------------------------------------------
------------------------------------------------------------
------------------------------------------------------------
------------------------------------------------------------
------------------------------------------------------------
------------------------------------------------------------
------------------------------------------------------------
------------------------------------------------------------
------------------------------------------------------------
------------------------------------------------------------
------------------------------------------------------------
------------------------------------------------------------
------------------------------------------------------------
------------------------------------------------------------
-------------------------------AHCSVLPRKPRIVKRYS------------
----------EADN-VISYYWDQKLPLGFF---VN------GQGGLM---GPPGPPGPPG
PAGY------YGGSGS-------------------------GSGDAYTRGGIPGPPGPPG
PPGPPGLGGAA-----------------KGP-QETITCEGEKEWIECPQYRVIKINNAFW
GRDDDG------TCTSNGVQHGLSTKNMCPQDESNTMTKVEGQCKDERACELAATSTFFD
KTDCGEIYKYLRVKYECLPSES--RV-KAALQRSR-------------------------
------------------------------------------------------------
---ISG
>DY585693_Acropora_millepora_A
M------------------KADTGLPRLVLGLALLAV-----------------------
------------------------------------------------------------
------------------------------------------------------------
------------------------------------------------------------
------------------------------------------------------------
------------------------------------------------------------
------------------------------------------------------------
------------------------------------------------------------
------------------------------------------------------------
------------------------------------------------------------
------------------------------------------------------------
------------------------------------------------------------
------------------------------------------------------------
------------------------------------------------------------
------------------------------------------------------------
------------------------------------------------------------
------------------------------------------------------------
------------------------------------------------------------
------------------------------------------------------------
------------------------------------------------------------
------------------------------------------------------------
------------------------------------------------------------
-------------------------------AHCSVLPRKPRIVKRYS------------
----------EADN-VISYYWDQKLPLGFF---VN------GQGGLM---GPPGPPGPPG
PAGY------YGGSGS-------------------------GSGDAYTRGGIPGPPGPPG
PPGPPGLGGAA-----------------NGP-QETITCEGEKEWIECPQYRVIKINNAFW
GRDDDG------TCTSNGVQHGLSTKNMCPQDESNTMTKVEGQCKDERACELAATSTFFD
KTDCGEIYKYLRVKYECLPSES--RV-KAALQRSR-------------------------
------------------------------------------------------------
---ISG
>FC832849_Metridium_senile_A
M------------------KFTTGALWIAIGLCLA-------------------------
------------------------------------------------------------
------------------------------------------------------------
------------------------------------------------------------
------------------------------------------------------------
------------------------------------------------------------
------------------------------------------------------------
------------------------------------------------------------
------------------------------------------------------------
------------------------------------------------------------
------------------------------------------------------------
------------------------------------------------------------
------------------------------------------------------------
------------------------------------------------------------
------------------------------------------------------------
------------------------------------------------------------
------------------------------------------------------------
------------------------------------------------------------
------------------------------------------------------------
------------------------------------------------------------
------------------------------------------------------------
------------------------------------------------------------
-------------------------------VLANCSPSNNRRVYKRG------------
----------LTNE-EASWYINEQVPLGFY---I-------NGGKGG---GSPGPPGPPG
PPGSPLIDEGGSGSGSG---------------------------QLFTRGNIPSRPGPPG
PPGPPG-QGLE--------NA--DK---LGR-RESITCQGEKQWIECPTYRVIKVHDAFW
GRDDDR------SCTRNGIQHGLSTTALCPQDDQNTMRKVKAQCEDENACEVVSSPVFFD
RTDCTKTYKFLRMKYECLPSES--RV-KVL------------------------------
------------------------------------------------------------
------
>FK735767_Anemonia_viridis_A
M------------------KLSRGALWITAGLCLA-------------------------
------------------------------------------------------------
------------------------------------------------------------
------------------------------------------------------------
------------------------------------------------------------
------------------------------------------------------------
------------------------------------------------------------
------------------------------------------------------------
------------------------------------------------------------
------------------------------------------------------------
------------------------------------------------------------
------------------------------------------------------------
------------------------------------------------------------
------------------------------------------------------------
------------------------------------------------------------
------------------------------------------------------------
------------------------------------------------------------
------------------------------------------------------------
------------------------------------------------------------
------------------------------------------------------------
------------------------------------------------------------
------------------------------------------------------------
-------------------------------VLAQCVPHVRN---PRH------------
----------LTDQ-DVQYYMKQEVPVGFF---VRNLDTAGGGAAKR---GPPGPPGPPG
PGARPYLDEGSGGSGSGS--------------------------NLFSRGTIPGPPGPPG
PPGPSG-AGLE--------NA--DK---LGR-KDSITCQGEKQWVECPTYRVIKIHDAFW
GRDDDR------TCTRNGVQHGLSTIAMCPQDDQNTIKKVKAQCEDENACEVVASPIFFD
RTDCTATYKFLRMKYECLPSES--RV-KNI------------------------------
------------------------------------------------------------
-----S
>FC254366_FC283981_Nematostella_vectensis_A
M----------------------RWYLVTLGVILFPLVTFSM------------------
------------------------------------------------------------
------------------------------------------------------------
------------------------------------------------------------
------------------------------------------------------------
------------------------------------------------------------
------------------------------------------------------------
------------------------------------------------------------
------------------------------------------------------------
------------------------------------------------------------
------------------------------------------------------------
------------------------------------------------------------
------------------------------------------------------------
------------------------------------------------------------
------------------------------------------------------------
------------------------------------------------------------
------------------------------------------------------------
------------------------------------------------------------
------------------------------------------------------------
------------------------------------------------------------
------------------------------------------------------------
------------------------------------------------------------
-------------------------------VPRDEWPQIGNEVTQDL------------
----------LDEIQGYDEILNKPLSVGFF---LRGTEGPPGPQGTK---GPPGSQGLSG
VQGYPGAPGPRGR----SPPG---PPGIPGPRGLPGYRGPKGPPGYQGMPGIAGAPGPRG
PPGPMGPPGPHGCASCVDYTRSSNT---IPS-NAIIACEGGNIYLACGPNQMVKITQAFW
GRDNYY------TCANN--PNMTSRELATDIETDHVVRTLKTYCAGQHSCQAPATRKTFG
DELQPRVSKYLKVWHECIPA-------NDISSPPFQRLKREGLADKVKLNREFFLPFKDE
TAAKSLHIRSSDKGDSGKAVSGVRAGLDWDKSNKQINKTSGVGRAEKTSERSFAQVIEDM
MNSQSQ
>v1.11599_Acropora_digitifera_C
-------MTLVLTAL--------ATTFILV-FC---ESTLSDIPDNVKLQKDSDINLMEV
LESLAPVPSEEVVAIKPKGEGIERFRRRVEPASVHSSLPNLPLPKENNSIFSQRQFSDSV
AGPSSGDGEWDSGNAASSKAKKNVITGEEASGSMESSGAVEKRIHEPVVKDKPVVMKPAE
SSAPGSTEESSGALPEAATESLSPLSQPPPVAISQHSVDKEAAASANTVAFNAAEPEATG
TVASRARNDSKEAVPANSTVKNQSVSGSGEGTRPAQSNEAGGSGLNADELAFIAGLQKAK
KQQKTAIKSTQTMKLPGSIGSDEDENNDQESESGEESGSGSQDEEASSSGSAESGNEEFT
QRSKVEQSSGKEASGEDDDEEESGSGSAEEGDGEDSSGQSSTDEEQSKDSIIDVTSGSGV
SFISGVGQSKAENGDSSGEDDKQDESLPGSLGQVN--NIEKLETKSTTPENTSGFAFSSG
SGEAISSNVASGSGDRMASVTDSVANTSKLK-----GSNEEELPGSVGGIADIGKLESQE
EAVSDQTSSGSGDSASSNSKINPEESLLQQILPDLPSGSGEPDKDERPLPGSEGGQLNLD
EIQASSSLGSGDGKVQIVNP------------------TANNQHESSATNEIGSGESLPN
FATVPLESLVKASDSSGSGSKAQESGSGIAENFESLEIPSQDDETLPGSVGAVGPNLMTL
ASPENKAGSGEEELSGAGSGTGSGLDDQPKTIGAFQLADNSGSGSGSGSGSGSRKTDTSN
LETGSTIVRTEVAKPMKAQNRESDTTQKGNDTSTIMAQKKPAESVETSGGFGLSLAPLQP
SSGSGTAD-------ESLPGGFGFGDSTDLQSLAGSGEEGASGFTFQSGFGSNLMDMGLS
ASGSAYGDDLSHSGSSSGSG------------TLSEADEVELLSRK------------NF
PSISSAMSSASAEQD----------------NGSALGSGSQIVSIVKHA---YLPTPKRV
GAGISSSTLAASASGSSGSSSASGQSNSGAHLGSSESSSASGQSNSDTRPGSTGIEESYS
TSGSAAFDTSIYEGSGSGFLSKIVEFPAKDLLQPAEASASGEELNNVTESG---------
----AGEGSTAQFPGDNDVQETSQRSH-------------------------TGKIKTIS
FNL--NSGLKADAISDTLSRIPINLRVG---SGSSYGLGSGTGIDYGSTSDFLSSSDGSG
TLQLTPATSPSDAI--FNLFGNAISNAGRETNSDSSSTSVSGEGSSAHHLKTGKNRNRIP
ESGDSSDETSLL-----DESDEKE-------QVEYDLPKPGDTVDQKL------------
----------LDRF-MISQILEQNLTL--F---YGGLAGRPGKQGPL---GPAGPPGQQG
MTGPLGPPGPLGDVGSPGADG---EKGVIGPPGLPGVPGMKGEQGPPGLMGLAGDPGAPG
LPGPLGDEGPV--------GP--EA---LMP-NCSYICEGEKTWIQCKQYETVKINRAFW
GREENE------FCPEA--PVGLVTDKLCETDPENTFRKVQSQCRHNQACEIVASNTFFD
DPTCKNTFKYLKLCYECIPDEV--HA-TDVLLDQG----KRR-----------------K
RGARL-----------EDLLRKRREKARETVMDELWEHPFRGRVVHID------------
-----V
>GH573979_Aiptasia_pallida_C
M-----------------------------------------------------------
------------------------------------------------------------
------------------------------------------------------------
------------------------------------------------------------
------------------------------------------------------------
------------------------------------------------------------
------------------------------------------------------------
------------------------------------------------------------
------------------------------------------------------------
------------------------------------------------------------
------------------------------------------------------------
------------------------------------------------------------
------------------------------------------------------------
------------------------------------------------------------
------------------------------------------------------------
------------------------------------------------------------
------------------------------------------------------------
------------------------------------------------------------
------------------------------------------------------------
------------------------------------------------------------
------------------------------------------------------------
----------------------------------------------EMST-SGAIEQEQP
DVE--------------VEKEDEE-------SINEGWPKLGDTVDQQM------------
----------LDHM-MISQILEQNLTL--F---YGGLSGRSGPVGPP---GPKGRRGDRG
VTGEPGPPGSGGDVGAPGADG---VLGPKGPPGPPGAPGFRGERGPQGPPGSAGSPGAPG
IPGIRGYSGPS--------GA--DS---IMP-NCSYVCEGERTWLQCKQYEMLKMNRVFW
GREDNR------MCPNA--PLGLSVDKPCETDPEQAMKKVNGQCKDQQACEIVASNVFFD
EPSCKNTYKYLKLCYECVPD----------------------------------------
------------------------------------------------------------
------
>FC851315_Metridium_senile_C
------------------------------------------------------------
------------------------------------------------------------
------------------------------------------------------------
------------------------------------------------------------
------------------------------------------------------------
------------------------------------------------------------
------------------------------------------------------------
------------------------------------------------------------
-------------------------EEANQAPAAEPQAADTVETQTSQPEKPEKV--ESA
AVQQPQEAQITVQSPQKSAAVDQEEDLMSS--GSGMSEGQRVTYESFPELQTETG----S
GTEGSATGHETQHTVPYHDPNYIKEEQPEPRHPTAAATQAIENQDTP-------------
------------------------------------------------------------
------------------------------------------------------------
----------------------------------------SASDS-------------ES
GSGSGSDVPFIADSEEQLPGSVG-------------------------AMGPNLMTMNNL
A--------GSGDSSAEASGSGSGSGAGE-----------TVTTTAYKKDNIEESPDL--
------RDTIESDSEAPGSGGNMDDDLQ-----SSEASGEEVVASDDTTGTKVVSDNDFD
GGKSTITSNKETIE-----------------------GSGSATV----ESSGQQTNINPT
VSTGAATKDTVLT-------AKTATEDSTKQAKPLPESLGVEESISFSGSGVSQGSASLD
NNIAEETVGEGSADDNDQQLQQFKKNNLQDTYAKDDITNGGSEIQAAHAEEPAVSLXLPS
FDLSKDSSLKAALGQAAINNAPLTIDSGSFESGAEPEGS-----------TALEGSGITG
TLEFTPVTATEEAVQQQNDSPSDESSSSGE--------------SKDEST-SGAIEEEQP
EVE--------------VETEQEE-------KVDEGWPKLGETVDQQM------------
----------LDHF-MISQVLEQNLTL--F---YGGLSGRSGPIGPP---GPKGHLGDRG
VTGEPGPSGTSGDVGAPGADG---VPGPKGPPGPPGAYGFRGEKGPPGPPGKAGTPGSPG
IPGIKGYSGPT--------GP--DS---IMP-NCSYVCEGERTWLQCKQYEMLNVKRVFW
GREDNR------MCPSA--PSGLTVDKPCETDPEQAMKKVNSQCKNQQACEIVASNVFFD
EPSCKNTYKYLKLCYECVPDSA--NA-VDPLLQYG----KRK-----------------K
RGTKL-----------ETLLSKMRAKEVKKYQEELWRRPYRG----LS------------
-----F
>XP_001639416_Nematostella_C
MTLRSHRQTMFFARI--------AVPVLAL-LCIVRGELFPDVPDNVQLRKDSNINLMKV
LESLAPVAGDEDAGLQPASEGIERFRRQL---------------NTQKSKDFTSGNTESI
GASHSADGENDSGYGLASESRSEISRGESATNVQQT-----------------------E
DAASGSGSWDPMHPP------LSNTRHNPKVAVPHPNTPYYHPKPADPAPMQPPAPPPSP
PVL------IQTIIKQIPIPMKKATIGSNQHTRLSHKHTPDVNSLKADEAAFISALHNEN
EAK------SETPVLPGSEG-------------------GIQDPTPAASGYA--------
-------SGADAASGSNAVPEEVASGFEGRKDE------------------VTLESGSGM
SFISGDNDSAEATLEDATGESGDEDFLPGSIGGAT--NLQQDEAKAQT------------
--------IRSGSGSAAPKLTDNAAKEVQQTPVA--QAAEVVAKAPVKAAKDVAK--APA
VASTAEQAVDSMKQAQPSAESDTEDSLMAQ--ATVPKETAAVA-----APQEESG----D
SLMAEAS---TQAQAPV--PQTSQAAQANTLPQTADKPQAHQSNPVPEVSQVAPKASLAP
KANALPQTKPTPQDQDASGD-------------------SDDEEALPGSVGA--------
-----------------------------------DKDITGLEGSASDDKASNQKSNAIP
EKTTTGSVETEVSSDSGSGTKQNQATSTIEATPPTIVGPTAAPQE-------------QD
ISGSGSKDLMADGNEEQLPGSVG-------------------------GMGPNLMTMNNL
ANGVS-GDDGEDAESSSASGQDSNDAEGSKKDTIAKAAPVAVTANTVKKVTEGSGMDLGF
PETASGMAQQQPEQQLPGGDGN-DANLQLMSSGDDVSSGSQVMEERDSSGAVEVNTPVSS
GAGVSLKTQAAVLNDVTESS------------GDNEASSGSGAA----IPGDVKVKKPKT
TAAPAATIPIRPE-------PVVQQQKASDTIKPLPGSEGKDDTINLSGSG---------
----EQEDNSGSFSKDQEVLPEVKKTN---------------------TEKPEEAVSQIS
-NLDKESALKAALSAAGLNSVPFALGSG---AGSGIELG-----------DSLSGSGITG
TLEFTPVSNSNEAV--INFYGKKEAKSGGEP---------LLEGSASEHV-SGENRHDIP
DLDDSTGSTDVGPTEEAVEEEKEE-------EV--GWPKAGDTVDQQM------------
----------LDHF-MISQILEQNLTL--F---YGGLMGRSGPVGPP---GPPGSPGDRG
QTGVPGPVGPDGDIGAPGADG---VPGPKGPPGPPGYPGFKGYRGPQGPPGIAGEPGPPG
IGGGIGYMGPP--------GP--DA---IMP-NCSYICEGERTLLHCKQYEMVNVKRAFW
GREDKQ------ICGNA--PIGLTADKPCETDTDNVLKKINNQCRNQQVCELVASNVFFN
DPSCNDAYKYLKVCHECVPDTA--NS-VDVLREYG----KRK-----------------K
RGTKL-----------DHILDRMKKKEEKRIMDDLWIRPFKA----PS------------
-----L
>XP_002170570_Hydra_vulgaris_C
MLPGDMSLGLIMVWMKCRGEELNLETILKL------------------------------
------------------------------------------------------------
------------------------------------------------------------
------------------------------------------------------------
------------------------------------------------------------
------------------------------------------------------------
---------ITPDPSDNSQQVPTGEFSRFRRSRILSADEENDLMHSDKKNIKRDANEADV
KTFSSANLPNLEPIKNKPEQILLKLKDSHKLSNIT--LNEQTEVVKVQNGESSGDSLSGS
GEENDIFSALSGSGESILTDTSKITKTEQKKIASVKPSKISQSEQKNTAPTNQETESEQK
NTAPPNQEKNSAIKQEVVDKTKQEKNQNKQESVNPSEIKKTAQKEPEKIESKTEIEKSAD
ATNIKSEVNGQVVSPKMFHSNLTVPFQSQSSTHSVEGDATYLSPEED-------------
------------------------------------------------------------
------------------------------------------------------------
------------------------------------------------------------
------------------------------------------------------------
------------------------------------------------------------
--TSDAESGETPINNALDIESGSGSESGSGNKVKNTPIPSQVVVKASQNHVSKKKTPETV
NDVKSDATLEAEYDAAHGYAASEKPKMKPDKPLSQSEKNSKASQRTQTSEADSSINEKFD
EDSVKEAEEAV-------------------------------------------------
------------------------------------------------------------
------------------------------------------------------------
----------------VEDIHAGIDTSHEDKRPHKAHHHHHHHHASKHGMVEGKTEEQVC
TDRQFCPTTTMAV----PTPHNKY-------TDPKVMPYEGDIVTEAF------------
----------LEHL-MVSQLLEQNLNL--F---YTNMAGRPGEQGEPGSKGPTGPPGHPG
LNGYPGPPGDPGSIGSPG------RPGPRGPIGIPGLPGMRGEIGQLGEPGLSGPPGTPG
PPGPPGMRGYA--------GE--PE---SFP-NCSYVCEGEKAWLQCKQYEQIKILRVFW
GREEDQVGKRAVICPKP--PHGLSIKSPCESNAQNSLKKVNGQCNLQSGCEIVASNIFFD
DDTCGKTYKYLKICYECIPDES--NA-VDVLLEKR----KRR-----------------K
RKVKRGGGDYLIDERRKRSL--WDEDDIPSVPKAIWKHPSHQLNLPHN------------
-----S
>Polypodium_hydriforme_C
M----------AVRI--------ETISYLT-YVLLIAGQLSQIYSTISDNDAVMWNLMGI
DSPESEEEVDFSTGAKITNLSSEAGSVLLPPPSLT-------------------------
------------------------------------------------------------
------------------------------------------------------------
------------------------------------------------------------
---------TSTLVNTTIAAADLAEAAEDSGDEETIQSGDFPSGDAASGDEAMAVEEEEQ
PGVFVDQAISPSLAKNMPFHTTRRLDDVSLGGGPIQVSAVVPSPADTIVTNTQRANASVL
VQVVKNNAPANATSDAPSGPAVSALLDALAAYQAN--FTDPANANSTGNETQDTLNVDLP
EYPSLRNTSAISNSIATESAHKESLAPTIGKSAKTEKPEQNILPTVQNISQETTTPVSTS
TQSSPLNNRTEEASPQVNSTGGLNDILTSLMSEQADNKEDSGLTSSDAIMENLLMSVMSN
DTTVKEELPGSDGDVDMLNIDPSQSFLAEGSSDDNEGSAGVDGSSGG-------------
------------------------------------------------------------
------------------------------------------------------------
------------------------------------------------------------
------------------------------------------------------------
------------------------------------------------------------
--DSIIEMGSGEDTESSSIPLNLMEELAGTMGIVQPGKNTSVTEIIHIPGSLVPTSLEGT
NSSGSVQGTDTSYPNATISVSVNTSSDSIKNNDDSRPFSGNDDNLTEERSSTAQILASAD
EIQYSKTKSSGSANGKPKTLEKTGAKKDI-------------------------------
------------------------------------------------------------
------------------------------------------------------------
----------------------LESNRGGSSYDSESDDDFNSDFIEVSGDSDGSDEDEEP
-----------------DEREEEE------DNKDSDKSQDQDISGLSY------------
----------EDRL-ILSQMLDQNLVL--F---YTSMSGNPGVVGKT---GKKGKRGFAG
MPGPPGHRGEPGPPGFPGRQGSVGPKGPRGPAGQPGLKGPQGDPGEVGDPGIPGPPGMRG
LPGP---MGDF--------GE--GP---VLP-NCSIVCEGEKDWIECREYETVKIQKVFW
GRDDFD------ICTKA--PLGLRTDAYCDGDPENAFKKVEDQCRGKRACEVVASNIFFD
DSSCGNVFKYLKVCYECVLETT--DS-GELLGGSK----RRR-----------------R
RREGE----------RHRRL--------------------------AH------------
-----P
>Enteromyxum_leei_C
P-----------------------------------------------------------
------------------------------------------------------------
------------------------------------------------------------
------------------------------------------------------------
------------------------------------------------------------
------------------------------------------------------------
------------------------------------------------------------
------------------------------------------------------------
------------------------------------------------------------
------------------------------------------------------------
------------------------------------------------------------
------------------------------------------------------------
------------------------------------------------------------
------------------------------------------------------------
------------------------------------------------------------
------------------------------------------------------------
------------------------------------------------------------
------------------------------------------------------------
------------------------------------------------------------
------------------------------------------------------------
------------------------------------------------------------
------------------------------------------------------------
------------------------------------------------------------
-------GINIDD--LTQKALDMNLFLFYAPISLLGWSGNIGNAGPA---GETGEKGEIG
VPGKPGRRGIMGEAGVTGPPG---VKGDVGIPGAPGFVGDKGEPGSIGIPGNMGPKGETG
SIGLPGVPGLS--------SD--YI---QAQ-NCTHACGNEKVWIDCKKYEVININSAFW
GRDENN-----QICLNA--PQGLSTDRSCSKDSDLVKRKVSDQCTGKSACEVVASNIFFD
DNDNSDVYKYLEVCYQCDPDEIGLSA-NEVLNYSI----KR-------------------
------------------------------------------------------------
------
>Kudoa_iwatai_C
------------------------------------------------------------
------------------------------------------------------------
------------------------------------------------------------
------------------------------------------------------------
------------------------------------------------------------
------------------------------------------------------------
----------------------------------------------------RIYTANNL
NTNNITSTNTLSYVEPILPSYSTKDVLLPYDSNATDTYNENDVILDNLMEVNNNLSKHVY
STLNNSTESLANMSTLSNMKNDTPPVNNVREIVKKEHALLDQIQTNDTLPQNIFSKSNIK
EISPKSYNESSHKEISFYNKSVPSGSKMRDIPHPLVIANATLLLTPNNTNVLSLNNNSIV
GLLKKLLFKPINNHSLVTTTLSNNKTVVHHTKNKTYKIAPVIFNSLNKLLAHKNISYT--
------------------------------------------------------------
------------------------------------------------------------
------------------------------------------------------------
------------------------------------------------------------
------------------------------------------------------------
------------------------------------------------------------
------------------------------------------------------------
------------------------------------------------------------
------------------------------------------------------------
------------------------------------------------------------
------------------------------------------------------------
-----------------DDIHNNRIERAHSLKSSLILPNISKNIKKSYITDRSNDEILHS
TTPTPLKLIELEN--EVKKVLKMNLFTFFAPISLLGLTGPPGLPGEP---GPPGFPGNVG
IPGNPGFPGRVGIAGRQGPMG---PQGVIGNPGEPGDQGIKGPPGDPGPPGIVGQTGNPG
LEGPPGEPGTP--------AD--EY---LIP-NCTYICGNDKYWLECKQFEVINVITAFW
GRENDF------MCPNY--PNGLTIQKKCSLDPDIAWKKVSDQCNNKNACELIATNLFFD
DNQHDDVYKYAKVCYECAIDE------ANILKGYD----KKR------------------
RSTKT-------------------------------------------------------
------
>Sphaeromyxa_zaharoni_C
M-----------------------------------------------------------
------------------------------------------------------------
------------------------------------------------------------
------------------------------------------------------------
------------------------------------------------------------
------------------------------------------------------------
------------------------------------------------------------
------------------------------FSLKR--TFEQITGDDQQIGSFLKNKGNQN
EYLQEDKPSLTTRLVVEGIKSDMHFVNENATRNRIKIRSLDDETTEPGTYDNIEASSSAE
QYIDSDGKNYNNSEESVRMENNNGQSEFGDL-----------------------------
------------------------------------------------------------
------------------------------------------------------------
------------------------------------------------------------
------------------------------------------------------------
------------------------------------------------------------
------------------------------------------------------------
------------------------------------------------------------
------------------------------------------------------------
------------------------------------------------------------
------------------------------------------------------------
------------------------------------------------------------
------------------------------------------------------------
-----------------SEGHKKS-------KLAKKSKKKSKREKQEK------------
----------IDP--LTKFVLNMPLYTFAAPADILMLIGPPGARGKT---GPPGSMGVIG
FPGRPGSPGQDGPIGERGPLG---PKGPTGSPGVPGQRGEQGLSGGVGSPGDIGDQGQDG
FIGPPGSPGQV--------GE--EA---QIPVNCSYVCQNEKIWLQCREYEVIHIIKAYY
GRNDLD------ICSDA--PDGMKSNILCEGDQNRIYLKVVDQCQNREACELVASNIFFD
DNSCPDVYKFLTICHECIPDDS--DPMVNTLLNMA----KSR-----------------K
KRNSLRNGITLIS---------------------------------KE------------
-----K
>Clytia_hemisphaerica_C
L-----------------------------------------------------------
------------------------------------------------------------
------------------------------------------------------------
------------------------------------------------------------
------------------------------------------------------------
------------------------------------------------------------
-------------------------TEIKFFKSQENTTEVMDKVNQSQSNFNQNSTFPNV
LNSAATNLTKHGNTSTKTGTKKDTFPDEVSNVADNLFNFENDDEGKSAGATEGDESLPGS
QGGPIGEDLMSSMTSPSSNEKKSVIANVSMPTKAPASKKWKVVPSSNDVAGSGASVPNDE
IKMQVESSIGTSFDASMKKAADNMEAELLPGDYGDASLSLSDLSGSGSAEESGDSEESGS
GADVVESVEPKKKTVIVPNGALRNSSLVDDSVTDGTDESGDSESGSG-------------
------------------------------------------------------------
------------------------------------------------------------
------------------------------------------------------------
------------------------------------------------------------
------------------------------------------------------------
----------SSGSGSGSGDFDSMITNKNEGEAESSPFGLHAIEATSSQAKPALKNFRFA
NATTNNNIKNNSLLHTFGEPEADTQSFLEESDASDDADSGSGSESGDDSSGDAASGSVAD
DDEASFKPSLKNEVSPLAKDNVVRANAQQETPHEQPAATKTDIADSDEAT----------
------------------------------------------------------------
------------------------------------------------------------
----------------VEEVKPSESEAEEEAPQPAPHKRHHHAHHHKHHHHHHNIEEDVC
TDRQNCPP---------SPTHDRF-------TNPKAFPQEGDIVTQEF------------
----------LEHL-MVSQLLEQNVNLFY-----TNMAGRPGEQGES---GNKGPPGTAG
TPGMNGFPGAPGEPGLFGAPG---KPGPKGIQGPPGFPGGKGDFGSIGEEGLQGPPGAPG
VPGPPGGEEAAAMVRSLEVGG--GG---RMP-NCSFACEGEKAWLQCQPYEAIRILRVFW
GREDDQVGKRAQICGDP--PAGLKTNVACEGNGDSGFKKVKNQCQNREACELVASRIFFD
DDSCPDSYKYMKVCYECAYDES--NA-VDVLKMKK----KRR-----------------K
RKRGS-----------ENDFDIRHKRSLWDSSDSGLWKKPGTSNPEISFSIYDQMTTRIP
RGNYYF
>v1.11601_acropora_digitifera_Related
M----------RIAS--------LAVLVAIGLV-HF------------------------
------------------------------------------------------------
------------------------------------------------------------
------------------------------------------------------------
------------------------------------------------------------
------------------------------------------------------------
------------------------------------------------------------
------------------------------------------------------------
------------------------------------------------------------
------------------------------------------------------------
------------------------------------------------------------
------------------------------------------------------------
------------------------------------------------------------
------------------------------------------------------------
------------------------------------------------------------
------------------------------------------------------------
------------------------------------------------------------
------------------------------------------------------------
------------------------------------------------------------
------------------------------------------------------------
------------------------------------------------------------
------------------------------------------------------------
-------------------------------KLSASLPM-SSV--PPL------------
----------LNKL-----LKDQNVTLGFI---LKGLQGPPGMNGMA---GMSGSPGPQG
PPGFKGDPGSPGFPGSPGLPG---APGFQGAPGMDGAPGSPGFPGPAGFPGGSGMPGTPG
MQGPPGPQGPP--------GP--TP---IRY-NGTVKCEEDTAWLRCNEYKHISIISAFW
GRRNFG------LCTEH--TGNLQYNQYCPTTP-MFLTKVKDACEGTTMCEIRCTKLFFH
DQTCPEVYKYLEVYYKCV-EVI--NG-HEVVNEDNLLNANFL------------------
------------------------------------------------------------
-----G
>DY579148_Acropora_millepora_Related
M----------RIAS--------LAVLVAIGLV-HF------------------------
------------------------------------------------------------
------------------------------------------------------------
------------------------------------------------------------
------------------------------------------------------------
------------------------------------------------------------
------------------------------------------------------------
------------------------------------------------------------
------------------------------------------------------------
------------------------------------------------------------
------------------------------------------------------------
------------------------------------------------------------
------------------------------------------------------------
------------------------------------------------------------
------------------------------------------------------------
------------------------------------------------------------
------------------------------------------------------------
------------------------------------------------------------
------------------------------------------------------------
------------------------------------------------------------
------------------------------------------------------------
------------------------------------------------------------
-------------------------------KLSESLPM-SSV--PPL------------
----------LNKL-----LKDQNVTLGFI---LKGLQGPPGMNGMA---GMSGSPGPQG
PPGFKGDPGSPGFPGSPGLPG---APGFQGPPGMDGAPGSPGFPGPAGFPGGSGMPGTPG
MQGPPGPQGPP--------GP--TP---IRY-NGTVKCEEDTAWLRCNEYKHISIISAFW
GRRNFG------LCTEH--TGNLQYNQYCPTTP-MFLTKVKDACEGTTMCEIRCTKLFFH
DQTCPEVYKYLEVYYKCV-EVI--NG-HEVVNEDNLLNANFL------------------
------------------------------------------------------------
-----G
>GW265496_Montastraea_faveolata_Related
M----------RIAS--------LAVLVAIGLV-HF------------------------
------------------------------------------------------------
------------------------------------------------------------
------------------------------------------------------------
------------------------------------------------------------
------------------------------------------------------------
------------------------------------------------------------
------------------------------------------------------------
------------------------------------------------------------
------------------------------------------------------------
------------------------------------------------------------
------------------------------------------------------------
------------------------------------------------------------
------------------------------------------------------------
------------------------------------------------------------
------------------------------------------------------------
------------------------------------------------------------
------------------------------------------------------------
------------------------------------------------------------
------------------------------------------------------------
------------------------------------------------------------
------------------------------------------------------------
-------------------------------ELSASLPV-SPV--PPL------------
----------LNKL-----LKDQNVTLGFI---LKGLQGPPGMNGMA---GMSGSPGPQG
PPGFKGDPGPPGFPGSPGLPG---APGFQGPPGMDGAPGAPGLPGPAGFPGGSGMPGMPG
MQGPPGPPGSP--------GP--TP---IRY-NGTVKCEEDTAWLRCNEYKHISIISAFW
GRRNFG------LCTEH--TGNLQYSKYCPTTS-LFLTKVKDACEGTTMCEIRCTKFFFH
DQSCTDVYKYLEVYYKCI-EVI--NG-HEVVNEDNLLNANFL------------------
------------------------------------------------------------
-----G
>FC298324_Nematostella_vectensis_Related
M----------RIVI--------LGVTLFVAVV-LV------------------------
------------------------------------------------------------
------------------------------------------------------------
------------------------------------------------------------
------------------------------------------------------------
------------------------------------------------------------
------------------------------------------------------------
------------------------------------------------------------
------------------------------------------------------------
------------------------------------------------------------
------------------------------------------------------------
------------------------------------------------------------
------------------------------------------------------------
------------------------------------------------------------
------------------------------------------------------------
------------------------------------------------------------
------------------------------------------------------------
------------------------------------------------------------
------------------------------------------------------------
------------------------------------------------------------
------------------------------------------------------------
------------------------------------------------------------
-------------------------------DYAASLPVQAPV--PPL------------
----------LNKL-----LKDQNVTLGFI---LKGLQGPPGLNGQA---GTSGAPGMPG
PPGFKGDPGMPGLPGPPGFPG---APGFQGPPGLDGMPGAPGMPGPQGYPGGSGAPGIPG
SPGMPGPPGPA--------GP--TP---IRY-NGTVKCEEDTAWLRCNEYKHISIISAFW
GRRNFG------LCTEH--TGSLVYEKYCPTTP-LFLTKVKDACEGTTMCEIKCTKFFFN
DKTCTDTYKYLEVYYKCI-EVI--NG-HEVVNEDNLLNANFL------------------
------------------------------------------------------------
-----G
>FC833726_FC839082_Metridium_senile_Related
M----------RIVC--------PGISLFIGLA-LL------------------------
------------------------------------------------------------
------------------------------------------------------------
------------------------------------------------------------
------------------------------------------------------------
------------------------------------------------------------
------------------------------------------------------------
------------------------------------------------------------
------------------------------------------------------------
------------------------------------------------------------
------------------------------------------------------------
------------------------------------------------------------
------------------------------------------------------------
------------------------------------------------------------
------------------------------------------------------------
------------------------------------------------------------
------------------------------------------------------------
------------------------------------------------------------
------------------------------------------------------------
------------------------------------------------------------
------------------------------------------------------------
------------------------------------------------------------
-------------------------------HFSASLPV-SPV--PPL------------
----------LNKL-----LKDQNVTLGFI---LKGLQGPPGTAGMN---GMSGAPGPMG
PMGLKGEPGFPGLPGPAGYPG---APGLQGAPGMDGMPGAPGMPGPAGMPGGSGMPGPPG
PPGLSGPPGPA--------GP--TP---IRY-NGTVKCEEDTAWLRCNEYKHISIISAFW
GRRNFG------LCREH--TGRLSAQKYCPTTP-IFLTKVKDSCEGTTMCEVKCTKFFFN
DQTCADTYKYLEVYYKCI-EVI--NG-HEVVNEDNLLNANFL------------------
------------------------------------------------------------
-----G
>FK752371_FK738073_Anemonia_viridis_Related
M----------RIVC--------PGISLFIGLV-LF------------------------
------------------------------------------------------------
------------------------------------------------------------
------------------------------------------------------------
------------------------------------------------------------
------------------------------------------------------------
------------------------------------------------------------
------------------------------------------------------------
------------------------------------------------------------
------------------------------------------------------------
------------------------------------------------------------
------------------------------------------------------------
------------------------------------------------------------
------------------------------------------------------------
------------------------------------------------------------
------------------------------------------------------------
------------------------------------------------------------
------------------------------------------------------------
------------------------------------------------------------
------------------------------------------------------------
------------------------------------------------------------
------------------------------------------------------------
-------------------------------HYSASLPV-SPV--PPL------------
----------LNKL-----LKDQNVTLGFI---LKGLQGPPGTAGQN---GMSGAPGPMG
PMGFKGDPGMPGMPGPPGMPG---SPGLQGPPGMDGMPGAPGMPGPAGMPGGSGMPGPPG
APGLTGPPGPA--------GP--TP---IRY-NGTVKCEEDTAWLRCNEYKHISIISAFW
GRRNFG------LCTEH--TGNLKSGKYCPTTP-LFTTKVKDTCEGTTMCEIKCTKFFFH
DQSCLDVYKYLEVYYKCI-EVI--NG-HEVVNEDNLLNANFL------------------
------------------------------------------------------------
-----G
>GH573779_GH575500_Aiptasia_pallida_Related
M----------RIVC--------PGLSLFIGLV-LF------------------------
------------------------------------------------------------
------------------------------------------------------------
------------------------------------------------------------
------------------------------------------------------------
------------------------------------------------------------
------------------------------------------------------------
------------------------------------------------------------
------------------------------------------------------------
------------------------------------------------------------
------------------------------------------------------------
------------------------------------------------------------
------------------------------------------------------------
------------------------------------------------------------
------------------------------------------------------------
------------------------------------------------------------
------------------------------------------------------------
------------------------------------------------------------
------------------------------------------------------------
------------------------------------------------------------
------------------------------------------------------------
------------------------------------------------------------
-------------------------------HYSASLPV-SPV--PPL------------
----------LNKL-----LKDQNVTLGFI---LKGLQGPPGAAGMN---GMSGAPGPMG
PMGPKGNDGLPGMPGAIGFPG---NPGLQGPPGADGFPGAPGMPGPAGMPGGSGMPGPPG
PPGLAGQPGPP--------GP--TP---IRY-NGTVKCEEDTAWLRCNEYKHISIISAFW
GRRNFG------LCKEH--SGSLMTNKYCPTTQ-LFLTKVKDACEGTTMCELRCTKFFFN
DQSCIDTYKYLEVYYKCI-EVI--NG-HEVV-----------------------------
------------------------------------------------------------
------
>BAJ16546_Hydra_vulgaris_Related
M--------PDALLSNGRTYWNIQMIFCAVVLLILN------------------------
------------------------------------------------------------
------------------------------------------------------------
------------------------------------------------------------
------------------------------------------------------------
------------------------------------------------------------
------------------------------------------------------------
------------------------------------------------------------
------------------------------------------------------------
------------------------------------------------------------
------------------------------------------------------------
------------------------------------------------------------
------------------------------------------------------------
------------------------------------------------------------
------------------------------------------------------------
------------------------------------------------------------
------------------------------------------------------------
------------------------------------------------------------
------------------------------------------------------------
------------------------------------------------------------
------------------------------------------------------------
------------------------------------------------------------
-------------------------------TYTHSFPV-SPV--PPL------------
----------LNKL-----LKDQNVTLGFI---LKGLQGPPGRDGLP---GAAGFPGPPG
PPGWKGDPGAPGAPGINGFLG---GPGPQGPPGNDGFPGPPGLPGAPGWPGGSGMPGPPG
PPGLPGPAGNS--------GP--TP---IRY-NGTVKCEEDTAWLRCNEYKHISIMSAFW
GRRNFG------LCTEH--TGNLVTNKYCPTTP-LFLTKVKDACEGTTMCEIRCTKFFFH
DQTCLDVYKYLEVYYKCI-EVI--NG-HEVVNEDNLLNANFL------------------
------------------------------------------------------------
-----G
>BAJ22671_Hydra_oligactis_Related
M----------RLLP--------QAIVVAVVVVLYT------------------------
------------------------------------------------------------
------------------------------------------------------------
------------------------------------------------------------
------------------------------------------------------------
------------------------------------------------------------
------------------------------------------------------------
------------------------------------------------------------
------------------------------------------------------------
------------------------------------------------------------
------------------------------------------------------------
------------------------------------------------------------
------------------------------------------------------------
------------------------------------------------------------
------------------------------------------------------------
------------------------------------------------------------
------------------------------------------------------------
------------------------------------------------------------
------------------------------------------------------------
------------------------------------------------------------
------------------------------------------------------------
------------------------------------------------------------
-------------------------------DHAHSLPV-SPV--PPL------------
----------LNKL-----LKDQNVTLGFI---LKGLQGPPGRDGLP---GAAGFPGPPG
PPGWKGDPGAPGTPGINGFLG---GPGPQGPQGNDGFPGPPGLPGAPGWPGGSGMPGLPG
PPGLPGPAGNS--------GP--TP---IRY-NGTVKCEEDTAWLRCNEYKHISIMSAFW
GRRNFG------LCTEH--TGNLVTNKYCPTTP-LFLTKVKDACEGTTMCEIRCTKFFFH
DQTCLDVYKYLEVYYKCI-EVI--NG-HEVVNEDNLLNANFL------------------
------------------------------------------------------------
-----G
>BAJ22672_Hydra_viridissima_Related
M----------RLLP--------QALVVAVVVVLYT------------------------
------------------------------------------------------------
------------------------------------------------------------
------------------------------------------------------------
------------------------------------------------------------
------------------------------------------------------------
------------------------------------------------------------
------------------------------------------------------------
------------------------------------------------------------
------------------------------------------------------------
------------------------------------------------------------
------------------------------------------------------------
------------------------------------------------------------
------------------------------------------------------------
------------------------------------------------------------
------------------------------------------------------------
------------------------------------------------------------
------------------------------------------------------------
------------------------------------------------------------
------------------------------------------------------------
------------------------------------------------------------
------------------------------------------------------------
-------------------------------DHAQSLPV-SPV--PPL------------
----------LNKL-----LKDQNVTLGFI---LKGLQGPPGRDGLP---GAAGFPGPPG
PPGWKGDPGLPGPPGINGFLG---GPGPQGPPGNDGLPGPPGLPGSPGWPGGSGMPGLPG
PPGLPGPAGGS--------GP--TP---IRY-NGTVKCEEDTAWLRCNEYKHISIMSAFW
GRRNFG------LCTEH--TGNLVTNKYCPTTP-LFLTKVKDACEGTTMCEIRCTKFFFH
DQTCLDVYKYLEVYYKCI-EVI--NG-HEVVNEDNLLNANFL------------------
------------------------------------------------------------
-----G
>BAJ22673_Aurelia_aurita_Related
M----------KTLA--------RALTIAVGLAFII------------------------
------------------------------------------------------------
------------------------------------------------------------
------------------------------------------------------------
------------------------------------------------------------
------------------------------------------------------------
------------------------------------------------------------
------------------------------------------------------------
------------------------------------------------------------
------------------------------------------------------------
------------------------------------------------------------
------------------------------------------------------------
------------------------------------------------------------
------------------------------------------------------------
------------------------------------------------------------
------------------------------------------------------------
------------------------------------------------------------
------------------------------------------------------------
------------------------------------------------------------
------------------------------------------------------------
------------------------------------------------------------
------------------------------------------------------------
-------------------------------DIVVSLPV-SPV--PPL------------
----------LNKL-----LKDQNVTLGFI---LKGLQGPPGRDGMP---GSSGAPGSPG
PPGFKGDPGAPGMPGAPGMMG---SPGSPGFQGNDGMPGPAGMPGAPGWPGGSGMPGLPG
SPGMPGPPGPA--------GP--TP---IRY-NGTVKCEEDTAWLRCSEYKHISIISAFW
GRRNFG------LCSEH--AGALMTQKYCPTTP-LFLTKVKDACEGTTMCEVRCTKFFFN
DKTCLDVYKYLEVYYKCI-EII--NG-HEVVNEDNLLNANFL------------------
------------------------------------------------------------
-----G
>CU428265_FP936462_Clytia_hemisphaerica_Related
M-------------------FLWILPIAFIIVT-LP------------------------
------------------------------------------------------------
------------------------------------------------------------
------------------------------------------------------------
------------------------------------------------------------
------------------------------------------------------------
------------------------------------------------------------
------------------------------------------------------------
------------------------------------------------------------
------------------------------------------------------------
------------------------------------------------------------
------------------------------------------------------------
------------------------------------------------------------
------------------------------------------------------------
------------------------------------------------------------
------------------------------------------------------------
------------------------------------------------------------
------------------------------------------------------------
------------------------------------------------------------
------------------------------------------------------------
------------------------------------------------------------
------------------------------------------------------------
-------------------------------YNTLSLPV-SPV--PPL------------
----------LNKL-----LKDQNVTLGFI---LKGLQGPPGHDGNP---GMSGNPGSPG
MPGEPGLQGAPGIPGGAGFLG---PPGSPGLPGMDGLPGPGGLPGSPGWPGGSGEPGIPG
PPGPPGRDGNA--------GA--TP---IRY-NGTVKCEEDTAWLRCNEYKHISIISAFW
GRRNFG------LCTEH--TGNLVANKYCPTTP-LFLTKVKDACEGTTMCEIRCTKFFFH
DQTCLDVYKYLEVYYKCI-EII--NG-HEVVNEDNLLNANFL------------------
------------------------------------------------------------
-----G
>Polypodium_hydriforme_Related
MTLPAMS--FRRMVP----KWAWLVHSILLIVI-FA------------------------
------------------------------------------------------------
------------------------------------------------------------
------------------------------------------------------------
------------------------------------------------------------
------------------------------------------------------------
------------------------------------------------------------
------------------------------------------------------------
------------------------------------------------------------
------------------------------------------------------------
------------------------------------------------------------
------------------------------------------------------------
------------------------------------------------------------
------------------------------------------------------------
------------------------------------------------------------
------------------------------------------------------------
------------------------------------------------------------
------------------------------------------------------------
------------------------------------------------------------
------------------------------------------------------------
------------------------------------------------------------
------------------------------------------------------------
-------------------------------QPAVSVPQ-FQV--PPL------------
----------LNQL-----LRDQNVTLGFI---LKGLQGPPGKDGLP---GMPGQPGLMG
PQGMPGDPGGPGAPGLMGPMG---PPGLQGNPGQDGWPGAPGAPGMTGAPGSSGMPGPPG
LPGLQGAPGAP--------GP--TA---IRY-NGTVKCEEDTAWLRCGEYKRISIISAFW
GRRNFA------LCTEH--TGNLNSKKYCPTQP-LFLTKVKDACEGTTICEIRCTKFFFH
DKTCPDVYKYLEVYYKCI-EVI--NG-HEVVNEDNLLSANFA------------------
------------------------------------------------------------
-----G
>Sphaeromyxa_zaharoni_Related
M----------NIIA-PRKIFKFKFFVCCLIIFYVN------------------------
------------------------------------------------------------
------------------------------------------------------------
------------------------------------------------------------
------------------------------------------------------------
------------------------------------------------------------
------------------------------------------------------------
------------------------------------------------------------
------------------------------------------------------------
------------------------------------------------------------
------------------------------------------------------------
------------------------------------------------------------
------------------------------------------------------------
------------------------------------------------------------
------------------------------------------------------------
------------------------------------------------------------
------------------------------------------------------------
------------------------------------------------------------
------------------------------------------------------------
------------------------------------------------------------
------------------------------------------------------------
------------------------------------------------------------
-------------------------------FKVVSNQS-LPI--PPL------------
----------LDQL-----LRDQNVTLGFI---LKGLQGPPGMDGSP---GYPGPPGLPG
PIGFTGEMGPMGPPGSKGDKG---ETGYPGKPGMDGWIGPPGSPGFPGEPGNSGPEGQAG
PPGIPGEPGPP--------GL--SS---IRY-NGTVKCEEDTAWLRCGEFKRISIVSVFW
GRRSLA------VCAEH--TGDLYTDKFCPTDP-MFLTKVKDTCEGTTMCEIRCTKTFFN
DNHCPEIYKYLEVYYKCI-EVI--NG-HEVVNEENVLSGNMF------------------
------------------------------------------------------------
-----G
>Enteromyxum_leei_Related
MVFWYYSETSSKIIW-----------KLCIIIYLSF------------------------
------------------------------------------------------------
------------------------------------------------------------
------------------------------------------------------------
------------------------------------------------------------
------------------------------------------------------------
------------------------------------------------------------
------------------------------------------------------------
------------------------------------------------------------
------------------------------------------------------------
------------------------------------------------------------
------------------------------------------------------------
------------------------------------------------------------
------------------------------------------------------------
------------------------------------------------------------
------------------------------------------------------------
------------------------------------------------------------
------------------------------------------------------------
------------------------------------------------------------
------------------------------------------------------------
------------------------------------------------------------
------------------------------------------------------------
-------------------------------LYRINAQN-SSI--PPL------------
----------LNQL-----LKDQKVTLGFI---LKGLQGPPGMDGMQ---GPPGMIGPGG
PPGMTGEMGPMGPPGMRGFTG---EPGVAGEPGRDGLDGIQGPPGIPGDPGPAGMSGPPG
PPGTPGTINGV--------VE--TR---FNIPNITLKCEEDTAWLKCGEYKRISVKSVFW
GRRDFE------KCAEN--NGNLFVDKYCPTQP-LFLAKVKDACEGTTMCEIRCTKLFFN
DKSCPDVYKYAEIDYDCV-EII--NG-HEVVNNRHIIV----------------------
------------------------------------------------------------
-----E
>Kudoa_iwatai_Related
MIFHYISTNTTKKIP--------IILFIYILLMNML------------------------
------------------------------------------------------------
------------------------------------------------------------
------------------------------------------------------------
------------------------------------------------------------
------------------------------------------------------------
------------------------------------------------------------
------------------------------------------------------------
------------------------------------------------------------
------------------------------------------------------------
------------------------------------------------------------
------------------------------------------------------------
------------------------------------------------------------
------------------------------------------------------------
------------------------------------------------------------
------------------------------------------------------------
------------------------------------------------------------
------------------------------------------------------------
------------------------------------------------------------
------------------------------------------------------------
------------------------------------------------------------
------------------------------------------------------------
-------------------------------HKVAVQRP-GQI--PPL------------
----------LNQL-----LKDQNVTLGFI---LKGLQGPAGFDGIP---GAPGVQGPIG
PPGYPGEMGPMGPPGLRGFPG---EPGVPGEPGRDGNDGYPGAPGFPGEPGPSGMPGPPG
PPGLPGDTPPF--------LP--IV---LRN-TTIIKCEEDTAWLKCVDYKKISIKSVFW
GRRNFD------ICSEN--SGNLVTDKYCPTNP-LFLAKVKDACDGTTMCEIRCTKLFFN
DKTCPDVYKYAEIDYKCV-EVI--NG-HEVVNNERNVMGEI-------------------
------------------------------------------------------------
------
