# Supplementary material for: Diversity and evolution of myxozoan minicollagens and nematogalectins
Source: BMC Evol Biol. 2014 Sep 29;14:205. doi: 10.1186/s12862-014-0205-0 (PMC4195985; doi:10.1186/s12862-014-0205-0)
Supplement: Additional file 3: — Minicollagen protein alignment. Protein sequence alignment, in Nexus format, used to reconstruct the phylogenetic tree present in Figure 2. [file 12862_2014_205_MOESM3_ESM.zip › 1448089966133784_MOESM3_ESM.fas]

>A047-F6_Acropora_millepora_Ncol-2
M--ARL-LI----VLLAAVVCVSAKSF-------------------------KEKRGA--
----------I--PCG------YSC--TAPMCA---------------------------
PT--------CPTY----------CC---------A----------PPPP----------
------------PPQQI----------HHTTHIHHHHIHHMAPQAPAMPAA-----PALA
--------------------------------------------------P---------
----------PPATVHSQQHVWEY------------------------------------
-VPPPPPCPCPVPAPPP---VVVAAP----------------------------------
---P-PPP----------------------------------CPP-PCMM----------
------------------------------------------------------PAPVCP
P-ACPPMC---C-------------KKRSS------------------------------
------------------------------------------------------------
-----------------
>ABR19841_Hydra_vulgaris_Ncol-15
M-GFKN-VAVA--VFLFMLVNVYSRKI--------------------------ERRSAPG
DKKNEAAAG-KRQMCS------YSC--TPSM-----------------------------
PC--------LPPP----------GC---------A----------PPPP--------PA
MPCGGFAQMPCAPPPPP---------------------PQMIPMPVAMPAPCSPQMCGSQ
MPVGCSPQMCGQSYGQQMGGCGGGGYGGA--QGGYGGSQPSYQVAYVQGPQ---------
---GPMGPAGMPGAPGLP---GPM------------------------------------
-GPSGPPGPCGPPGMPA--------P----------------------------------
---A-TRP----------------------------------CSP-ICLHWMAIISQAPG
------AQAQAQPVSCPQQCQQSQCCYPPMQAPMQAPVQAAP---------------ACM
A-SCAPQC---C-------------GR---------------------------------
------------------------------------------------------------
-----------------
>DAA34989_Hydra_vulgaris_Ncol-16
M-GFKN-VAVA--VFLFMLVNVYSRKI--------------------------ERRSAPG
DKKNEAAAGLKRCFCASPPC--GMC--SAQ-SF---------------------------
PA--------PPPV--------------------------------PPPP----------
------------PPPPP-------------------SPIVLPPTVIQIPFPPSYSPCGPS
---SPLPQMPCGASAPATAPCSSMSSNPAYSCIGANSMYPSGGASVIPGPP---------
---GPMGMPGTPGMPGAP---GPV------------------------------------
-GPMGPMGPMGPPGMPA--------P----------------------------------
---P-EPP----------------------------------CAP-ICLHFQAIITKMPR
PNMAAAQPAQQSYQGCPTQCVQTNCCGPAQPPPPPPPPPPMPCGFPPAPPCFAFSPAACS
P-SCAPAC---C-------------GR---------------------------------
------------------------------------------------------------
-----------------
>DAA34990_Hydra_vulgaris_Ncol-17
M-GFKN-VAVA--VFLFMLVNVYSRKI--------------------------ERRSAPG
DKKNEAAAGKKRYFCG------GSC--APS-CA---------------------------
PA--------CSSA----------CC---------A----------ASMI----------
-----------MPPSPM---------------------------------------CGSA
---GC--------------------------SFGYPAAYPSSYSSMMMGMPSMV------
SPMGPMGMAGPPGMTGMQ---GPM------------------------------------
-GPMGPPGPPGMPGIPA--------P----------------------------------
---P-APP----------------------------------CPP-ICIHWWTIISQ---
------QRPQQLSLACPSQCVATNCCTPPPAPPPPPPMIPLMSMMPQMIP-------ICR
P-QCAPMC---C-------------MPPS---MPF-------------------------
------------------------------------------------------------
-----------------
>v1_12127_acropora_digitiferai_Ncol-1
M-DLRL-V-----LASCLVAIAYSKSL-----------------------DQKEKREA--
----------S--PCG------YGC--PSM-CA---------------------------
PA--------CEPT----------CC---------A----------PPPP----------
------------PP-PP-------------------PCPVPVPVPCPQPGP-----PGQP
---GC------------------------------------------MGPP---------
---GLPGCRGFPGTPGCM---GPM------------------------------------
-GPMGPPGAPGCPGLPA--------P----------------------------------
---P-PPP----------------------------------CPP-ICIQ----------
---------------------------------------------------------HCI
R-ICPQPC---C-------------SPPP---PP--------------------------
--------------------VCCPPPPPPMPIAMPVCAP------SCAPACCKSKVN---
-----------------
>C009-F6_Acropora_millepora_Ncol-1
M--FRL-T-----LAVAFLFIASLEARKVTEAYLHHGKIVKITKEVDDEPENVEKRNA--
----------I--PCV------PGC--PAT-CA---------------------------
PA--------CTPS----------CC---------A----------PPPP----------
------------PP-PP-----------------------PCPPPCPMPGP-----PGPP
---GC------------------------------------------MGPP---------
---GSPGCLGPPGLPGCM---GPM------------------------------------
-GPMGPMGSPGCPGLPA--------P----------------------------------
---P-PPP----------------------------------CPP-VCIH----------
---------------------------------------------------------YCM
R-ICPQQC---C-------------TPPP---PP--------------------------
--------------------VFLPPPPPPPP--MPVCAP------SCAPTCCPMGKK---
-----------------
>DAA34991_Nematostella_vectensis_Ncol-1
M-AFKI-T-----LLCVALYLATTQAK-----------------------KVMQKRDA--
----------N--PCG------MSC--PMS-CA---------------------------
PA--------CTPM----------CCM--------A----------PPPP----------
------------PP-PP----------------PVMCCAPPPPPPAMIPGP-----PGPP
---GC------------------------------------------MGPP---------
---GSPGCRGLPGCMGPM---GPM------------------------------------
-GPPGSPGCPGSPGAPA--------P----------------------------------
---P-APQ----------------------------------CPP-ICIH----------
---------------------------------------------------------HCM
K-ICPMPC---C-------------SPPP---PPP-------------------------
--------------------VVYYPPPPPPP--MPVCMP------SCAPACCK-------
-----------------
>DAA34998_Metridium_senile_Ncol-3
M-TFKT-I-----LLWAALLVASYEARKVMVAYDYHGKVIKLEKEIKNT-DVVEKRSA--
----------N--PCG------MDC--GAM-CA---------------------------
PS--------CSPM----------CCGGGAP----A----------PPPP----------
------------PP-PP-----------QMMCMP--MPAPPPPPMPGPPGP-----PGPP
---GC------------------------------------------VGPP---------
---GSSGFRGMNGAMGPM---GPG------------------------------------
-GPMGPPGPPGAPGAPA--------P----------------------------------
---A-PPP----------------------------------CAP-ICIH----------
---------------------------------------------------------HCM
K-ICPMPC---CHGGVA--------APPP---PPPPPPMV--------------------
--------------------MCCAPPPPPPPPPMAMCAP------SCASSCAPMCAPGLL
SRQ--------------
>Polypodium_hydriforme_Ncol-8
M---SL-IFA---FSLAVVAVSGVWS------------------------AALEKREA--
----------E--PCG------YGC--PSY-CA---------------------------
PS--------CSSS----------CC---------G----AGAGGYAAYP----------
------------APAPA---------CGYASAPA--CAPAAAAAPMMIPGP-----PGAP
---GM------------------------------------------MGSP---------
------GFMGPAGAPGMM---GAP------------------------------------
-GPMGPPGSPGMPGAPG--------A----------------------------------
---P-GAS----------------------------------CPP-ICVT----------
---------------------------------------------------------HCM
R-ICPLPC---C-------------APPP---PPPPPQMACA------------------
--------------------MPSCMPPPPPPMCMPQPCS------PPSPCCG--------
-----------------
>Polypodium_hydriforme_Ncol-7
MMSYGW-------VLIGLVAVTSAMSL--------------------------DKRSA--
----------E--PCD-----GAGC---GG-CGDCYGAGGYGA-----------------
PSYGVGGYGGCPPS----------CA---------S------------------------
------------------------------------------GPGMIAAGP-----QGSP
---GA------------------------------------------MGFP---------
------GPMGPPGAPGFM---GPP------------------------------------
-GPMGPPGVPGFPGVPG--------A----------------------------------
---P-GAS----------------------------------CPP-ICIT----------
---------------------------------------------------------HCM
R-ICPLSC---C-------------TASP-------------------------------
------------------------LPPPPPPMCMPAPCS------PPSYCCG--------
-----------------
>Polypodium_hydriforme Ncol-9
M-CTFV-VL----SVLVLVSEMSAMTL--------------------------DKRSA--
----------D--ACG------YGC--SPS-CA---------------------------
PS--------CNPQ----------CC---------S----YMINPVPPPP----------
------------PPMAPTCMYPSSCYAPAPPACM--ASPMCASLPASIPGP-----PGPP
---GC------------------------------------------MGPM---------
---GSPGCAGLMGAPGMP------------------------------------------
-GAPGMPGAPGVPGAPG--------V----------------------------------
---P-GAS----------------------------------CPP-ICIQ----------
---------------------------------------------------------HCM
R-ICPMSC---C-------------APPP---PPPPPV----------------------
---------------------CMPAPCAPPPPCMAPPCA------MQTPCCG--------
-----------------
>BPE00000549_Buddenbrockia_plumatellae_Ncol-3
M---KL-IL----GILLLTYLIDVYGE-----------------------KSLFRRQV--
----------N--TCS------PGC--PTS-CY---------------------------
PE--------CTPT----------CC---------A----PQQQVYYPPP----------
------------PP-PP-----------------------PSPPIPALPGP-----PGPP
---GR---------------------------------------------P---------
---GAMGPMGPPGMQGPM---GPP------------------------------------
-GQQGSPGSPGIPGSPA--------P----------------------------------
---P-PKP----------------------------------CQP-SCAT----------
---------------------------------------------------------NCI
M-ACPQYC---C-------------PVV--------------------------------
------------------------------------------------------------
-----------------
>DAA34979_Hydra_vulgaris_Ncol-5
M-DSKL-V-----LLFAFFGACMAGIP-----------------------RQMDKRSP--
----------N--ACG------GSC--PAF-CA---------------------------
PA--------CIPM----------CC---------Y---------AQPAQ----------
------------PP-PP-------------------------------PGP-----PGAP
---GP------------------------------------------LGAP---------
---GPSGPNGPPGPPGPP---GPPGLPGPPGPPGAPAGPPGPPGGPGPNGPPGNRGPPGP
PGPQGPNGPPGPNGPPA---PPPPPP----------------------------------
-PPP-PPP----------------------------------CPA-ICIT----------
---------------------------------------------------------QCV
P-SCPPPC---C-------------PQKKH------------------------------
------------------------------------------------------------
-----------------
>DAA34980_Hydra_vulgaris_Ncol-6
M-DTKL-V-----VLVALFGACMAGMP-----------------------RHVDKRSP--
----------T--ACY------AGC--PAF-CA---------------------------
PA--------CMPV----------CC---------I------------PQ----------
------------PP-PP-------------------------------PGP-----PGYP
---GP------------------------------------------LGAP---------
---GPAGPNGPPGPPGPP---GPPGLPGPPGPPGAPAGPPGPPGGPGPNGPPGPPGPPGM
PGPQGPNGPPGPNGPPAPPPPPPPPP----------------------------------
-PPP-PPP----------------------------------CPA-ICVM----------
---------------------------------------------------------QCV
P-SCPPPC---C-------------PQKKH------------------------------
------------------------------------------------------------
-----------------
>DAA35000_Podocoryna_carnea_Ncol-1
M-DTKL-I-----VFFAIIGACMAGIP-----------------------RQKEKRSP--
----------T--ACA------APC--PSF-CA---------------------------
PA--------CQPV----------CC---------V--------PVGPPP----------
------------PP-PP-------------------------------PGP-----PGAP
---GP------------------------------------------LGAP---------
---GPAGPNGPPGPPGPP---GPPGLPGPPGPPGAPAGPAGPPGGPGPNGPPGNRGPPGP
PGPAGPNGPPGPLGAPA-----PPPP----------------------------------
-PPP-PPP----------------------------------CPA-ICVT----------
---------------------------------------------------------QCV
P-TCPAPC---C-------------PQKKH------------------------------
------------------------------------------------------------
-----------------
>Enteromyxum_leei_Ncol-1
M--LTL-S-----LLFCFISYTFASLP-----------------------KSVEKRSP--
----------Q--LCD------AAC--PAY-CA---------------------------
PA--------CTPI----------CC---------A----------PAAP----------
----------ALPP-PP-------------------------------PGP-----MGQS
---GQ------------------------------------------PGQP---------
---GPIGPPGPPGPPGPP---GPSGSSGSPGYPGAAAGVP---------------GRPGL
PGPPGPPGAPGAPGAPA--------P----------------------------------
-PPP-PPP----------------------------------CPL-MCTR----------
---------------------------------------------------------KCV
E-TCHPQC---C-------------FKH--------------------------------
------------------------------------------------------------
-----------------
>Kudoa_iwatai_Ncol-1
MVMFTL-P-----ILVCLFSYTLASLP-----------------------RSSEKRSP--
----------Q-AVCD------YGC--PAV-CA---------------------------
PA--------CLPV----------CC---------V---------AAAAP----------
----------ALPP-PP-------------------------------PGP-----QGSP
---GP------------------------------------------AGQP---------
---GPQGPPGPPGPPGPP---GLPGGAGSPGQPGAAAGPPGPNGPAGPMGPRGNMGQPGL
PGPPGPPGPPGLPGAPA--------P----------------------------------
-PPP-PPP----------------------------------CPY-VCTK----------
---------------------------------------------------------TCT
T-SCHPTC---C-------------AKH--------------------------------
------------------------------------------------------------
-----------------
>Polypodium_hydriforme_Ncol-2
M-IHRS-V-----VLLALVAVASCGLP-----------------------RNIEKRSP--
----------Q--SCD------LGC--QAV-CA---------------------------
PT--------CLPI----------CC---------L-----------PPP----------
------------PP-PP-------------------------------PGP-----PGSP
---GP------------------------------------------VGLS---------
---GPSGPPGPPGAPGSP---GLPGLPGPVGLPGAAAGSPGVNGPQGPQGGNGPQGPPGL
PGPPGPPGRPGLPGAPA--------P----------------------------------
-PPP-PPP----------------------------------CPV-VCTV----------
---------------------------------------------------------QCT
R-TCHPTC---C-------------AKH--------------------------------
------------------------------------------------------------
-----------------
>Polypodium_hydriforme_Ncol-4
M-ASYL-V-----CVIALIGSISAGIP-----------------------RENEKRSP--
----------Q--FCD------AGC--PSY-CA---------------------------
PA--------CQPI----------CC---------I---------PVPPP----------
------------PP-PP-------------------------------PGP-----PGSP
---GG------------------------------------------PGLP---------
---GPFGPPGPPGPPGFP---GQPGFPGPVGLPGAAAGLPGVNGPQGPMGPVGPPGRPGL
PGPPGQPGRPGMPGAPA--------P----------------------------------
-PPP-PPP----------------------------------CPV-VCTM----------
---------------------------------------------------------TCT
K-TCHPTC---C-------------AKH--------------------------------
------------------------------------------------------------
-----------------
>Polypodium_hydriforme_Ncol-1
M-LTRLSV-----PLMLLLGVAFAGIP-----------------------RELEKRSP--
----------Q--YCD------SGC--PSY-CA---------------------------
PS--------CQPI----------CC---------I---------PAPPP----------
------------PP-PP-------------------------------PGP-----PGSP
---GN------------------------------------------VGLP---------
---GPFGPPGPPGIPGIP---GFPGQPGSPGVPGAPAGIPGVNGPQGPQGSAGPPGGPGL
PGPPGPPGRPGSPGAPA--------P----------------------------------
-PPP-PPP----------------------------------CPV-VCTM----------
---------------------------------------------------------QCT
K-TCHPTC---C-------------YKH--------------------------------
------------------------------------------------------------
-----------------
>Polypodium_hydriforme_Ncol-3
M-EYSL-V-----LLSALLGVSFAGLP-----------------------RTLDKRSP--
----------D--FCG------APC--PSF-CA---------------------------
PS--------CLPV----------CC---------I---------PAPPP----------
------------PP-PP-------------------------------PGP-----PGSP
---GG------------------------------------------VGLP---------
---GPFGPPGLPGPPGPP---GPPGYPGPLGLPGAPAGIPGVNGPQGPQGLNGPPGPPGR
PGPPGPPGRPGFPGQPA--------P----------------------------------
-PPP-PPP----------------------------------CPV-VCTL----------
---------------------------------------------------------TCT
P-TCHPTC---C-------------AKK--------------------------------
------------------------------------------------------------
-----------------
>Sphaeromyxa_zaharoni_Ncol-1
M-LSSL-------IASILIPFTISGLP-----------------------RVKEKRQV--
----------Y-PYCP------APC--PAT-CA---------------------------
PA--------CLPV----------CCYSMAAVPAVAAIPAVAAVPALPPL----------
------------PP-PP-------------------------------PGP-----MGQP
---GP------------------------------------------IGPP---------
---GPPGPPGLPGVQGMP---GPLGSAGSPGYPGAAAGIPGPNGAPGPLGAPGFMGPPGP
PGPPGPPGPSGLPGAPA--------A----------------------------------
-PPP-PPP----------------------------------CPY-VCTT----------
---------------------------------------------------------TCL
P-TCHPTC---C-------------KH---------------------------------
------------------------------------------------------------
-----------------
>CBJ19442_Tetracapsuloides_bryosalmonae_Ncol-1
M-LLKL-L-----LSFTTYNIINCGIPQS---------------------LKNEKRSL--
----------D--VCS-------YC--PVQ-CQ---------------------------
PT--------CSPV----------CC---------V----------SPPP----------
------------PP----------------------------------PGP-----PGIP
---GP------------------------------------------YGQM---------
---GPPGPPGPPGFSGSP---GLPGFPGPQGLPGAPAGPPGINGSPGMIGPRGQPGQPGL
PGSPGPNGMPGASGLPA--------P----------------------------------
-PPP-PPP----------------------------------CPY-VCTT----------
-------------------------------------------------------RPACL
P-TCHPTC---C-------------AQK--------------------------------
------------------------------------------------------------
-----------------
>DAA34985_Hydra_vulgaris_Ncol-11
M---RS-IA----AFLLLVAVTNAKTLH----------------------ESLRKRSP--
----------Q--ACS------GDC--PAV-CA---------------------------
PA--------CLPI----------CC---------V----------PPPP----------
------------PP-PP-PPP---------PPPP--PPPPPPPPPLPLPGN-----PGPP
---GR---------------------------------------------P---------
---GPPGGPGPMGPPGPP---GPP------------------------------------
-GPPGNPGQGGLPGQPA--------P----------------------------------
---P-PPP----------------------------------CPP-ICPV----------
---------------------------------------------------------QCI
P-TCPQYC---C-------------PAKR-K-----------------------------
------------------------------------------------------------
-----------------
>DAA34986_Hydra_vulgaris_Ncol-12
M---RS-IA----AFLLFFAVANAKTVH----------------------QSLSKRSP--
----------Q--ACS------ADC--PAV-CA---------------------------
PA--------CLQV----------CC---------M----------APPP----------
------------PP-PP-PPLF--------LPPP--PPPPPPPPPAPLPGN-----PGPP
---GR---------------------------------------------P---------
---GPPGGPGPMGPPGPP---GPP------------------------------------
-GPPGNPGQGGLPGQPA--------P----------------------------------
---P-PPP----------------------------------CPP-ICPV----------
---------------------------------------------------------QCI
P-TCPQYC---C-------------PAKK-K-----------------------------
------------------------------------------------------------
-----------------
>DT613285_Hydra_vulgaris_Ncol-2
M---RS-IA----AFLLLVAVTNAKTLH----------------------ETLSKRSA--
----------Q--ACG------YNC--PAI-CA---------------------------
PA--------CTPI----------CC---------A----------PPPP----------
------------PP-PP-PP----------PPPP--PPPPPPPPPVAIPGN-----PGPP
---GR---------------------------------------------P---------
---GPPGFPGPMGPPGPP---GPP------------------------------------
-GPPGYPGQGGMPGQPA--------P----------------------------------
---P-PPP----------------------------------CPP-ICPT----------
---------------------------------------------------------QCV
P-YCPQYC---C-------------PLKK-------------------------------
------------------------------------------------------------
-----------------
>CAA43379_Hydra_vulgaris_Ncol-1
M---RL-VLA---CLVLGVAATQAKTL-----------------------HEMLKRDA--
----------N--PCG------SYC--PSV-CA---------------------------
PA--------CAPV----------CC---------Y----------PPPP----------
------------PP-PP-PP----------PPPP--PPPPPPPPPAPLPGN-----PGPP
---GR---------------------------------------------P---------
---GPPGAPGPAGPPGLP---GPP------------------------------------
-GPPGAPGQGGLPGQPA--------P----------------------------------
---P-PPP----------------------------------CPP-VCVA----------
---------------------------------------------------------QCV
P-TCPQYC---C-------------PAKR-K-----------------------------
------------------------------------------------------------
-----------------
>DAA35001 Hydractinia_echinata_Ncol-1
M-AARF-ILG---CLLVGVAMANAKTL-----------------------HEMLKREA--
----------N--PCG------APC--PAT-CA---------------------------
PA--------CTPV----------CC---------A------APPPPPPP----------
------------PP-PP-PP----------PPPP--PPPPPPPPPAALPGN-----PGPP
---GR---------------------------------------------P---------
---GPPGVPGPAGPPGLP---GPP------------------------------------
-GAPGAPGPGGPPGAPA--------P----------------------------------
---P-PAP----------------------------------CPP-VCVQ----------
---------------------------------------------------------QCV
P-SCPQYC---C-------------PARK-R-----------------------------
------------------------------------------------------------
-----------------
>ABY71252_Clytia_hemisphaerica_Ncol-1
M-AARF-ILS---CLLVGVAMANAKTL-----------------------HEMLKRDA--
----------N--PCS------APC--PAA-CA---------------------------
PA--------CAPV----------CC---------A---------PPPPP----------
------------PP-PP-PP----------PPPP--PPPPPPPPPAPIPGN-----PGPP
---GR---------------------------------------------P---------
---GPPGAPGPAGPPGLP---GPP------------------------------------
-GIPGPPGPGGLPGQPA--------P----------------------------------
---P-PPP----------------------------------CPS-VCVT----------
---------------------------------------------------------QCV
P-TCPQYC---C-------------PARK-------------------------------
------------------------------------------------------------
-----------------
>ACY74441_Carukia_barnesi_Ncol-1
---------------------------------------------------------Q--
----------A--GCV------APC--PAV-CA---------------------------
PA--------CQPV----------CC---------AVAAPPPPPPPPPPP----------
------------PP-PP-PP----------PPPP--PPPPPPPPQQPLPGN-----PGPP
---GR---------------------------------------------P---------
---GPAGPAGPPGPPGPP---GPA------------------------------------
-GPPGPAGPGGPPGQPA--------P----------------------------------
---A-PAP----------------------------------CPP-ICPT----------
---------------------------------------------------------QCV
A-SCPIYC---C-------------PAKK-K-----------------------------
------------------------------------------------------------
-----------------
>Enteromyxum_leei_Ncol-3
M--FKE-VSGLV-LFLSTIALVRADKG-----------------------DKVFKRSP--
----------QYDSCG------PAC--PPT-CA---------------------------
PS--------CSVQ----------CC---------A----------PPPP----------
------------PP-PP-PPPPPPPPPVYYPPPP--PPSPPPPPLPALPGP-----PGPP
---GK---------------------------------------------P---------
---GSAGLMGPPGVAGPP---GPP------------------------------------
-GPPGVSGTPGAPGAPA--------P----------------------------------
---P-PVQ----------------------------------CPS-SCIT----------
---------------------------------------------------------QCT
Q-SCPMYC---C-------------PARRR------------------------------
------------------------------------------------------------
-----------------
>Kudoa_iwatai_Ncol-3
M--IRG-VFG---LLLSTVALSFAATEA----------------------EKVYKRSP--
----------QVNVCG------PVC--PPI-CA---------------------------
PA--------CTVQ----------CC---------T----------APPP----------
------------PP-PP-IYIPPPP-----PPPP--PPPPPPPPLPALPGP-----PGPP
---GK---------------------------------------------P---------
---GPAGLMGPPGPQGPP---GPP------------------------------------
-GPPGISGTPGAPGAPA--------P----------------------------------
---P-PAP----------------------------------CPV-FCQT----------
---------------------------------------------------------RCV
D-SCPLYC---C-------------PARR-------------------------------
------------------------------------------------------------
-----------------
>Polypodium_hydriforme_Ncol-11
M---AM-FLP---LLLLVWVGAEAKSL-----------------------HEMLRREA--
----------N--PCG------SAC--PSY-CA---------------------------
PS--------CLTS----------CC---------A----------PAGP----------
------------IP--------------------------------ALPGP-----PGPP
---GR---------------------------------------------P---------
---GPPGPMGMPGMPGPP---GPP------------------------------------
-GAPGASGSPGTPGAPA--------P----------------------------------
---P-PAP----------------------------------CPS-SCQS----------
---------------------------------------------------------QCV
S-SCPMYC---C-------------PARK-------------------------------
------------------------------------------------------------
-----------------
>Sphaeromyxa_zaharoni_Ncol-3
MNHLSL-------LLVSAIVVVHSKNI-----------------------DGVFKRSS--
----------Y--PCG------YPC--PIS-CA---------------------------
PA--------CLPA----------CC---------A----------APAPA------PVY
VAPAPAPVYV-PPPAPP--------VYVPPPPPP--PPLPPLPPLPALPGP-----PGMP
---GK---------------------------------------------P---------
---GPSGLMGPPGPPGAP---GAP------------------------------------
-GAAGQPGVPGQPGAPA--------P----------------------------------
---P-PAP----------------------------------CPP-ICAT----------
---------------------------------------------------------QCV
M-DCPLYC---C-------------PTKK-------------------------------
------------------------------------------------------------
-----------------
>DAA34992_Nematostella_vectensis_Ncol-3
M-ASKL-ILG---VLALMVVSTYA--------------------------RSTYKRSA--
----------K--ACP------PGC--PNY-CA---------------------------
PA--------CQVS----------CC---------L----------PPPP----------
------------PPPPP-------------------PPPPPPPPEPARPGP-----PGPS
---GR------------------------------------------QGPP---------
---GPVGPIGPMGEAGPP---GPP------------------------------------
-GPQGPPGPPGEPAPPP--------P----------------------------------
---P-PPP----------------------------------CPA-ICAH----------
---------------------------------------------------------TCV
P-SCPSGC---C-------------AGRR-------------------------------
------------------------------------------------------------
-----------------
>DAA34996_Metridium_senile_Ncol-1
M-AFKL-FFG---ALALMVVSTYA--------------------------RSTFKRNA--
----------N--PCP------PGC--PGS-CA---------------------------
PA--------CAVS----------CC---------L----------PPPP----------
------------PPPPP-------------------PPPPPPPPEPARPGP-----PGPG
---GR------------------------------------------MGPP---------
---GPVGPIGPMGEAGPP---GIP------------------------------------
-GPQGPPGPPGEPAPPP--------P----------------------------------
---P-PPP----------------------------------CPP-VCAH----------
---------------------------------------------------------TCV
S-SCPTGC---C-------------AGGRR------------------------------
------------------------------------------------------------
-----------------
>DAA34994_Nematostella_vectensis_Ncol-5
M-DYKL-VLG---SLLVFVAVVSAKSHK----------------------GLVSKRSP--
----------N--PCP------PGC--PLS-CA---------------------------
PA--------CTAV----------CC---------A----------PPPP----------
------------PPLPP-------------------LPPALPPPPPPPPGP-----PGPD
---GP------------------------------------------MGLP---------
---GPAGPDGPKGPPGPP---GLPGPPGLPGLPGAPAGPSGRDGPMGPPGPSGNQGPPGD
MGPMGPPGPIGFPGPPA--------P----------------------------------
-PGP-PPP----------------------------------CPP-VCVH----------
---------------------------------------------------------TCI
R-ACSPQC---C-------------SYGKKRSSIPKTTRYQ-------------------
------------------------------------------------------------
-----------------
>DAA34999_Metridium_senile_Ncol-4
M-DYRL-LFG---SLVVLIVAVSAKSSHK---------------------GLVSKRSP--
----------N--PCP------PGC--PGA-CA---------------------------
PA--------CTAV----------CC---------S----------PPPP----------
------------PPLPP-------------------LPPPLPPPPPPPPGP-----PGPD
---GP------------------------------------------MGMP---------
---GPSGPDGPKGPPGPP---GLPGPPGLPGLPGAPAGPSGRDGPMGPPGPAGNQGPPGD
MGPMGPPGLGGNPGPPA--------P----------------------------------
-PGP-PPP----------------------------------CPP-VCVH----------
---------------------------------------------------------TCI
R-ACAPAC---C-------------AHGKKRSSLLR------------------------
------------------------------------------------------------
-----------------
>DAA34993_Nematostella_vectensis_Ncol-4
MRNRVL-LLLG--CVLYTSTLTYGASMFKS--------------------SLHLKRSP--
----------N--PCG------GSC--PAS-CA---------------------------
PL--------CASA----------CC---------S---------FTPPP----------
------------PPPPP----------------------PYYPAPPPPPGP-----PGPD
---GP------------------------------------------MGMP---------
---GPQGPDGPKGPPGLP---GPPGPPGLPGLPGAPAGIPGHDGPMGPPGPPGHIGPPGD
MGPPGAPGLPGPPGPPA--------P----------------------------------
-ATPYAAP----------------------------------CPQ-YCYR----------
---------------------------------------------------------SCI
P-SCPRGC---C-------------SRGK-------------------------------
------------------------------------------------------------
-----------------
>DAA34981_Hydra_vulgaris_Ncol-7
M---RS-IA----AFLLLVAVTNAKTLH----------------------ERAKKRTP--
----------Q--SCE------YGC--PAV-CF---------------------------
PA--------CLPT----------CC---------A----------PPPP----------
------------PP-PP--------------------------PALIIQGP-----PGAE
---GP---------------------------------------------P---------
---GPQGPQGPPGLPGPP---GIP------------------------------------
-GPQGPNGPQGPQGSPA-------------------------------------------
------------------------------------------CPP-ICSS----------
---------------------------------------------------------GCP
A-YCAINC---C-------------PPIGRR-----------------------------
------------------------------------------------------------
-----------------
>DAA34984_Hydra_vulgaris_Ncol-10
M-KLYL-VLL---SLLAAISFSHGSSL-----------------------IERQKRGG--
-------------YCI------MGC--PNS-CA---------------------------
PK--------CLPS----------CC---------V----------PPPP----------
------------PP-PV-SVCPAVCGLSCAPICP--AVCCQPGPPPPPPGP-----PGPP
---GA------------------------------------------YGPP---------
---GPQGPNGPPGPAGPP------------------------------------------
-GPPGYPGPPGPPGLPQ--------PPAVPCPRQCYTICLPTCPSYCCPVAPP-------
-PPP-PPP----------------------------------CPP-VCQF----------
---------------------------------------------------------ACV
P-ACPQFC---C-------------PPPP-------------------------------
---------------------------PPPPSACPSICAIQCISTCPAPCCLRKRSEISN
LKNEDDKPIVIIERKQL
>Polypodium_hydriforme_Ncol-5
M---IL-IIS---IGLLYLAGINANAL-----------------------NVRPERQL--
-------------SCS------GGC--PGY-CA---------------------------
PQ--------CMPS----------CC---------V----------PPPP----------
------------PP-PV--LCPQTCAVSCAPPCPVVCCLPAPPPPPPPPGP-----PGAP
---GP---------------------------------------------A---------
---GLPGPYGPPGFPGPI---GPM------------------------------------
-GPPGPPGPPGQPGIAL--------PPPPVCTRTCYTYCYETCPQYCCQQPAT-------
-PPP-PPV----------------------------------CPP-VCSY----------
---------------------------------------------------------SCA
P-VCPVSC---C-------------PAKH-------------------------------
------------------------------------------------------------
--RKSTLDQQFKNVQDA
>Polypodium_hydriforme_Ncol-10
M-NRVI-LL----ALFGTLCWAMVSSM---------------------------------
----------P--NCG------SGC--SSS-CA---------------------------
PT--------CSYG----------CC---------S----------TPVQ----------
-----------APPGAP-----------------------GSPGPMGLMGP-----PGPV
---GP------------------------------------------GGPPGNP------
---GPAGPPGNPGTPGLP---GNP------------------------------------
-GLMGPPGPPGPPGLPA-------------------------------------------
---P-PAP----------------------------------CPQ-TCMT----------
---------------------------------------------------------SCM
P-TCPNYC---C-------------SK---------------------------------
------------------------------------------------------------
-----------------
>DAA34995_Nematostella_vectensis_Ncol-6
M-KIQI-V-----ICLALVAVISAKSVKKH--------------------KSGAKRQC--
----------CPVPCP------APC--PAP-CPVPCPAPCPAPCPVPC------------
PA---PCPVPCPAP----------IC---------A----------PPPP----------
------------PPPPP---------------------------PPAQPGP-----PGPS
---GC------------------------------------------TGPPGSPGCPGPK
GMMGPAGPSGPPGPPGPPPRPGPP-------------GPPGCMGPPGTPGCPGLKGCPGP
CGPPGPPGPPGPPGNPA--------P----------------------------------
---P-PPP-------------------------QVCPPAPAPCPV-PCPV----------
---------------------------------------------------------PCP
A-PCPVPCPAPC-------------PPPCPCPPPC-------------------------
------------------------------------------------------------
-----------------
>Enteromyxum_leei_Ncol-2
MWNTLL-LL----ILSSHLYVTEPILSK----------------------YNEKKQRI--
----------A--VCS------PAC--ESQ-CI---------------------------
PT--------CPAV----------CC---------V----------SNLP----------
-----------APP----------------------------------PGP-----PGIP
---GQ------------------------------------------VGIP---------
---GQPGPNGPPGPVGPQ------------------------------------------
-GPPGPPGSPGMPAPPS--------PPVKMCTMECLTTCAPSCPTYCCPQEVVSTT----
---P-PPP--VCPPICTVTTCISSCPSDCC-QPPAPTPSTSNCPA-ICQA----------
---------------------------------------------------------TCA
P-ICPSSC---C-------------KKRK-------------------------------
------------------------------------------------------------
----RHHILSSQAQYID
>Kudoa_iwatai_Ncol-2
M-GVGI-D-----VTLLLVLIIYAHPSYTK--------------------NPTKKQYI--
----------N--QCP------PIC--ATN-CV---------------------------
PA--------CPAL----------CC---------S----------SLSP----------
------------PP----------------------------------PGP-----VGSP
---GP------------------------------------------PGLP---------
---GPQGPNGPPGPPGPP------------------------------------------
-GPPGPAGSPGEPAPQA--------PPPQICPLSCYTECVETCPQYCCVGPMPS------
-PPPPPPPQIVCPPTCTVDVCAIDCPTECCVQPPPPPPTSLVCPP-ICQV----------
---------------------------------------------------------SCA
P-VCPTEC---C-------------TKHR-------------------------------
------------------------------------------------------------
----RHHILSTKEKSMD
>Sphaeromyxa_zaharoni_Ncol-2
MFVTAL-------VGINFLLISFSVPLK----------------------EVLKRHIG--
----------I--SCP------PLC--QSY-CY---------------------------
SY--------CPPT----------CC---------A----------APLP----------
----------PLPP-PP-------------------------------PGP-----MGQP
---GP---------------------------------------------P---------
---GLAGPQGPPGPPGPP---GRP------------------------------------
-GIPGFRGSPGLAGIPA--------PPPQVCPVSCYTVCAPTCPTYCCAAP---------
-PPPPPPP---VCPAICETTCAPICPPVCC-LPPTPPPVA--CPP-VCST----------
---------------------------------------------------------TCA
P-VCPPIC---C-------------AKHK-------------------------------
------------------------------------------------------------
---RQNILSKENIQQEN
>Polypodium_hydriforme_Ncol-6
M-SLHG-LLTWIIVSLALTHLAAAAQPKN---------------------GSPVSRQL--
-------------ICP------ESC--TQM-CT---------------------------
PA--------CPQL----------CC---------A----------QLQA----------
-----------LPPPPP-------------------------------PGP-----PGAN
---GP---------------------------------------------P---------
---GLPGPPGPSGPRGLP---GPP------------------------------------
-GEMGQPGLPGPPGVQA--------PPPQVCTFSCYQSCVPTCPSYCCTRPVAQVYSPPP
PPPP-PPP----------------------------------CPP-VCFN----------
---------------------------------------------------------TCV
Q-VCPSAC---C-------------MPGR-------------------------------
------------------------------------------------------------
----KRSDFVKHHQADP
>C41132_Hydra_vulgaris_Ncol-3
M-DKRI-LV----LVFAVVAYASAKSV-----------------------DL-EKRS---
-------------PCD------PGC--GAG-CGMGGMG-GAAGGCGGAVVQEIPMSIINL
PA--------GPAP----------PC---------M----------PPPP----------
------------PP-PP--------------------------PPPPYPGP-----PGAP
---GP------------------------------------------MGPPGGP------
---GCPGPQGPPGPPGGP---GGP------------------------------------
-GMPGPPGPPGPPGIPA--------P----------------------------------
---P-APP----------------------------------PPP-ICLH----------
---------------------------------------------------------HCM
K-ICPAPAPA-CV-----------PPPPP---PPPPPP----------------------
--------------------------------PACSCYP------PPCYCG---------
-----------------
>DAA34982_Hydra_vulgaris_Ncol-8
M-DKRI-LV----LVFAVVAYASAKSV-----------------------DR-SRRS---
-------------PCT---CSAPPC--G---CQ------------------EMPMSVINI
PS--------CGAP----------PC---------P----------PPPI----------
----------YIPP-PP--------------------------PPPPIPGP-----PGCP
---GP------------------------------------------MGPPGGP------
---GMPGPPGPPGQPGGP---GCS------------------------------------
-GPPGPPGPPGPPGMPA--------P----------------------------------
---P-APP----------------------------------PPP-ICLH----------
---------------------------------------------------------HCM
K-ICPAPAPA-CL------------PPPP---PPPPPP----------------------
--------------------------------PPCYCAP------PPCYCGK--------
-----------------
>ABW02882_Clytia_hemisphaerica_Ncol-3-4a
M-DKRF-LI----LLVAFVAYTSAKSV-----------------------SHGDKRS---
-------------PCS---CSAPPC--S---CQ------------------ELPMQTITI
PM-----AAPCAPP----------AC---------A----------PPPPACAPACMPAC
APGCGAGGAGAAPP-PP--------------------------PPPPVPGP-----PGSM
---GP------------------------------------------VGPPGGP------
---GGPGPAGPPGPPGTP---GSG------------------------------------
-GPPGPPGPPGPPGAPA--------P----------------------------------
---P-APP----------------------------------PPP-VCLH----------
---------------------------------------------------------HCM
K-ICPAPAPA-C-------------AAPP---PPPPPP----------------------
--------------------------------PMCTCSP------PPCSCGK--------
-----------------
>DAA34988_Hydra_vulgaris_Ncol-14
M-NSRL-L-----VLSALLAYVCAKSI-----------------------N--EKRT---
-------------PCG-----FPPCGGPSGGCGGFSSGFGTGYGAGNMHFQELPTTVINL
PA--------GPAA----------PC---------Y----------PPPP----------
------------PPPPP--------------------------PPPPIPGP-----PGAP
---GP------------------------------------------MGPPGSP------
---GSPGYSGPPGPPGYP---GSQ------------------------------------
-GPMGPPGPPGPPGMPA--------P----------------------------------
---P-APP----------------------------------PPP-ICLH----------
---------------------------------------------------------HCM
K-ICPAPAPA-CVAMSP--------PPPP---PPPPPP----------------------
--------------------------------PSCFCPS------YPCMCG---------
-----------------
>DAA34987_Hydra_vulgaris_Ncol-13
M-DKRI-LV----LVFAVVAYASAKSV-----------------------DL-VKKSA--
----------M--PCG---------------CT---------------------------
PA----------PA----------CC---------A----MLP---PPPP----------
------------PPPPP---------CFCAPPPA--PCGCGMPAPAPLPGP-----PGCP
---GP------------------------------------------MGPPGGP------
---GFPGSVGPPGPPGMP---GCT------------------------------------
-GPPGPPGPPGPPGLPA--------P----------------------------------
---P-APP----------------------------------PPP-ICIH----------
---------------------------------------------------------HCM
K-ICPATAPA-CLPMVPGYVPPPPPPPPP---PPPPPPPPCAPMPYPFPCYASPPPPPPP
CPPPPAPCPPPVVYRLCPPPCPPPRPPPPPPPPPCMCAA------PPCYCGK--------
-----------------
>DAA34983_Hydra_vulgaris_Ncol-9
M-NSRL-L-----VLSALLAYVCAKSI-----------------------N--EKRS---
-------------PCD---CSYGGC--SGGNCQ------------------HTSMQVIPI
PS--------GSSPYATGMGGVGGCC---------S----------PPAP----------
------------PP-----------------------------PAIPIPGP-----PGFP
---GP------------------------------------------MGPPGSP------
---GCNGPPGPPGPPGMP---GCS------------------------------------
-GPQGPQGPPGAPGMPA--------P----------------------------------
---P-APP----------------------------------QPP-ICLH----------
---------------------------------------------------------HCM
K-ICPAPAPA-CI------------PPPPMAYPPPPPP----------------------
--------------------MAYPPPPPIMSFPPCLCPQ------PPCYCGK--------
-----------------
>DAA34997_Metridium_senile_Ncol-2
M-DLKL-V-----VVFVIGMACMANAY-----------------------VSVSKRSA--
----------N--PCG------PSC--SPS-CS---------------------------
PL--------CSIS----------CC---------G----------TGPP----------
---------GSNPPLNP------------------GGPAPPPPAAPPIYGP-----AGTP
---GV------------------------------------------QGPV---------
---GSQGAQGPSGSFGPP------------------------------------------
-GPPGPAGPPGPPAPAG--------P----------------------------------
---A-PPP----------------------------------CPPSVCGY----------
------------------------------------------------------------
-------------------------GKKK-------------------------------
------------------------------------------------------------
-----------------
>BPE00000585_Buddenbrockia_plumatellae_Ncol-2
MINNEL-KIM---RILTIISTLSCLST-----------------------HYYVQREN--
-------------SCQ------NXC--PLR-CY---------------------------
PS--------CLPN----------CC---------S----------PIPP----------
------------PP--P-------------------------------PGP-----PGIP
---GP---------------------------------------------Q---------
---GLTGPVGLPGLMGPP---GQP------------------------------------
-GLAGQPGLPGNPGQQG--------PPLEICKIECYQTCSDSCPKYCCSNSQT-------
-----QPT----------------------------------CPD-FCSQ----------
---------------------------------------------------------QCV
PGVCPNSC---CTNVPAELAQVQTQPCPE-------------------------------
-----------------------------------ICQTQCIKPLCSTSCCSPYFKRTLN
DDHDXENNXFI------
